# Supplementary material for: Spontaneous preterm birth and cervical length in a pregnant Asian population
Source: PLoS One. 2020 Apr 13;15(4):e0230125. doi: 10.1371/journal.pone.0230125 (PMC7153874; doi:10.1371/journal.pone.0230125)
Supplement: S1 Data — (XLTX) [file pone.0230125.s001.xltx]

## Sheet: Sheet1
ID	Education (1.Primary, 2.Secondary, 3. ITE, 4.JC/Poly, 5.University, 99.Unknown)	Employment (1.Employed, 2.Housewife, 3.Student, 4.Unemployed)	Marital Status (1.Married, 2.Single, 3. Divorce/Widow)	DOB	Race	EDD	What is the type of your accomodation?	What is your highest education level?	What is your current occupation?	If living with partner, husband: What is your partner/husband's highest education level?	what is your partner/husband's current occupation?	What is your marital status?	What is your total monthly household income? (If married- both couple; If single-patient herself)	Is this a planned pregnancy?	This pregnancy is conceived through:	Is this first child with your partner?	Is this your first pregnancy?	If no, have you had:	If no, please complete the table below: Year 1	If no, please complete the table below: Delivery1	If no, please complete the table below: Gestation1	If no, please complete the table below: Gender1	If no, please complete the table below: Weight1	Please select option if: Option1	If no, please complete the table below: Yr2	If no, please complete the table below: Delivery2	If no, please complete the table below: Gestation2	If no, please complete the table below: Gender2	If no, please complete the table below: Weight2	Please select option if: Option2	If no, please complete the table below: Yr3	If no, please complete the table below: Delivery3	If no, please complete the table below: Gestation3	If no, please complete the table below: Gender3	If no, please complete the table below: Weight3	Please select option if: Option3	If no, please complete the table below: Yr4	If no, please complete the table below: Delivery4	If no, please complete the table below: Gestation4	If no, please complete the table below: Gender4	If no, please complete the table below: Weight4	Please select option if: Option4	If no, please complete the table below: Yr5	If no, please complete the table below: Delivery5	If no, please complete the table below: Gestation5	If no, please complete the table below: Gender5	If no, please complete the table below: Weight5	Please select option if: Option5
1	4. JC/Poly	1. Employed	1. Married	1986-08-06	Chinese	2012-08-03	HDB Flat	A'Level/Diploma	Associate Professionals/Technician	N'Level/O'Level/ITE	Self Employed	Married	3501-5500	No	Spontaneously	Yes	Yes		0		0		0		0		0		0		0		0		0		0		0		0		0		0		0
2	3. ITE	1. Employed	1. Married	1989-09-02	Indian	2012-09-11	HDB Flat	N'Level/O'Level/ITE	Clerical Workers	N'Level/O'Level/ITE	Associate Professionals/Technician	Married	1301-3500	Yes	Spontaneously	Yes	Yes		0		0		0		0		0		0		0		0		0		0		0		0		0		0		0
3	4. JC/Poly	1. Employed	1. Married	1989-05-03	Malay	2012-11-01	HDB Flat	N'Level/O'Level/ITE	Associate Professionals/Technician	A'Level/Diploma	Associate Professionals/Technician	Married	3501-5500	No	Spontaneously	No	No	None	2004	NVD	40	Male	3000		2009	NVD	40	Female	2700		0		0		0		0		0		0		0		0		0
4	5. University	1. Employed	1. Married	1969-04-08	Malay	2012-08-07	HDB Flat	Degree	Associate Professionals/Technician	Degree	Associate Professionals/Technician	Married	>8501	No	Spontaneously	No	No	None	1996	LSCS	41	Male	3.45		2002		38	Female	3.6		2004		38	Male	3.65		0		0		0		0		0		0
5	2. Secondary	1. Employed	1. Married	1984-10-24	Chinese	2012-12-21	HDB Flat	N'Level/O'Level/ITE	Service Worker/Shop and Market Sales Worker	N'Level/O'Level/ITE	Associate Professionals/Technician	Married	1301-3500	No	Spontaneously	Yes	No		2003	TOP	0		0		2004	Ectopic Pregnancy	0		0		2007	TOP	0		0		0		0		0		0		0		0
6	4. JC/Poly	2. Housewife	1. Married	1976-12-09	Chinese	2012-08-14	Apartment/Condominium	A'Level/Diploma	Not Employed	N'Level/O'Level/ITE	Self Employed	Married	<1300	No	Spontaneously	Yes	No	None	1999	NVD	40	Male	2.7		2000	NVD	40	Male	2.7		2002	NVD	40	Female	2.5		0		0		0		0		0		0
7	5. University	1. Employed	1. Married	1978-04-16	Chinese	2012-08-14	HDB Flat	Postgrad Degree	Professionals	Degree	Associate Professionals/Technician	Married	>8501	Yes	Spontaneously	No	No	Preterm delivery (i.e delivered at less than 37 weeks of pregnancy)	2009	NVD	30	Female	1.235		0		0		0		0		0		0		0		0		0		0		0		0
8	4. JC/Poly	1. Employed	1. Married	1986-10-30	Malay	2012-09-09	HDB Flat	A'Level/Diploma	Associate Professionals/Technician	A'Level/Diploma	Associate Professionals/Technician	Married	5500-8500	No	Spontaneously	Yes	Yes		0		0		0		0		0		0		0		0		0		0		0		0		0		0		0
9	3. ITE	1. Employed	1. Married	1983-02-16	Malay	2012-10-03	HDB Flat	N'Level/O'Level/ITE	Clerical Workers	N'Level/O'Level/ITE	Associate Professionals/Technician	Married	1301-3500	No	Spontaneously	No	No	None	2011	NVD	39	Female	2865		0		0		0		0		0		0		0		0		0		0		0		0
10	5. University	2. Housewife	1. Married	1985-06-21	Chinese	2012-12-08	Apartment/Condominium	Degree	Associate Professionals/Technician	Degree	Associate Professionals/Technician	Married	5500-8500	Yes	Spontaneously	Yes	Yes		0		0		0		0		0		0		0		0		0		0		0		0		0		0		0
11	5. University	1. Employed	1. Married	1984-08-01	Malay	2012-08-13	HDB Flat	Degree	Associate Professionals/Technician	Degree	Associate Professionals/Technician	Married	3501-5500	Yes	Spontaneously	Yes	Yes		0		0		0		0		0		0		0		0		0		0		0		0		0		0		0
12	2. Secondary	2. Housewife	1. Married	1985-09-10	Chinese	2012-10-26	HDB Flat	Some Secondary	Housewife	A'Level/Diploma	Service Worker/Shop and Market Sales Worker	Married	1301-3500	No	Spontaneously	Yes	Yes		0		0		0		0		0		0		0		0		0		0		0		0		0		0		0
13	3. ITE	1. Employed	1. Married	1979-04-02	Chinese	2012-08-26	HDB Flat	N'Level/O'Level/ITE	Clerical Workers	A'Level/Diploma	Associate Professionals/Technician	Married	3501-5500	Yes	Spontaneously	No	No	None	2004	NVD	40	Male	2.84		2006	NVD	40	Male	3.15		2010	NVD	39	Male	3.05		0		0		0		0		0		0
14	3. ITE	1. Employed	1. Married	1983-04-27	Malay	2012-09-29	HDB Flat	N'Level/O'Level/ITE	Associate Professionals/Technician	A'Level/Diploma	Associate Professionals/Technician	Married	1301-3500	Yes	Spontaneously	Yes	Yes		0		0		0		0		0		0		0		0		0		0		0		0		0		0		0
15	4. JC/Poly	1. Employed	1. Married	1986-12-05	Malay	2012-11-21	HDB Flat	A'Level/Diploma	Professionals	A'Level/Diploma	Professionals	Married	3501-5500	No	Spontaneously	No	No	Preterm delivery (i.e delivered at less than 37 weeks of pregnancy), Delivered newborn with birthweight <2.5Kg	2011	NVD	36	Female	2400	Preterm labour	0		0		0		0		0		0		0		0		0		0		0		0
16	2. Secondary	1. Employed	2. Single	1982-06-08	Chinese	2012-11-06	HDB Flat	Some Secondary	Service Worker/Shop and Market Sales Worker	Some Primary	Service Worker/Shop and Market Sales Worker	Single	1301-3500	Yes	Spontaneously	Yes	No	None	2003	NVD	36	Male	2960		0		0		0		0		0		0		0		0		0		0		0		0
17	5. University	1. Employed	1. Married	1981-04-17	Chinese	2012-08-20	HDB Flat	Degree	Associate Professionals/Technician	Degree	Associate Professionals/Technician	Married	>8501	Yes	Spontaneously	Yes	Yes		0		0		0		0		0		0		0		0		0		0		0		0		0		0		0
18	5. University	1. Employed	1. Married	1982-04-08	Others	2012-09-21	HDB Flat	Degree	Associate Professionals/Technician	Degree	Associate Professionals/Technician	Married	5500-8500	Yes	Spontaneously	Yes	No	None	2006	Miscarriage	0		0		0		0		0		0		0		0		0		0		0		0		0		0
19	5. University	1. Employed	1. Married	1978-05-20	Chinese	2012-09-11	HUDC/Executive Condo	Degree	Associate Professionals/Technician	Degree	Associate Professionals/Technician	Married	5500-8500	Yes	Assisted Reproductive Techniques	Yes	Yes		0		0		0		0		0		0		0		0		0		0		0		0		0		0		0
20	5. University	1. Employed	1. Married	1978-10-11	Chinese	2012-09-26	HDB Flat	Degree	Clerical Workers	Degree	Associate Professionals/Technician	Married	5500-8500	Yes	Spontaneously	Yes	Yes		0		0		0		0		0		0		0		0		0		0		0		0		0		0		0
21	5. University	1. Employed	1. Married	1979-11-21	Chinese	2012-09-04	HDB Flat	Degree	Professionals	Degree	Professionals	Married	5500-8500	No	Spontaneously	No	No	None	2011	NVD	40	Male	3185		0		0		0		0		0		0		0		0		0		0		0		0
22	4. JC/Poly	2. Housewife	1. Married	1983-02-02	Malay	2012-08-10	HDB Flat	A'Level/Diploma	Housewife	Some Secondary	Service Worker/Shop and Market Sales Worker	Married	1301-3500	No	Spontaneously	Yes	Yes		0		0		0		0		0		0		0		0		0		0		0		0		0		0		0
23	4. JC/Poly	1. Employed	1. Married	1987-09-25	Chinese	2012-08-06	HDB Flat	A'Level/Diploma	Associate Professionals/Technician	Postgrad Degree	Associate Professionals/Technician	Married	5500-8500	No	Spontaneously	Yes	No	None	2010	Miscarriage	0		0		0		0		0		0		0		0		0		0		0		0		0		0
24	2. Secondary	1. Employed	1. Married	1983-08-21	Malay	2012-10-26	HDB Flat	N'Level/O'Level/ITE	Service Worker/Shop and Market Sales Worker	N'Level/O'Level/ITE	Associate Professionals/Technician	Married	3501-5500	No	Spontaneously	No	No	None	2009	NVD	38	Male	3350		0		0		0		0		0		0		0		0		0		0		0		0
25	5. University	1. Employed	1. Married	1978-10-31	Chinese	2012-12-06	HDB Flat	Degree	Professionals	Degree	Professionals	Married	5500-8500	Yes	Spontaneously	No	No	None	2010	NVD	40	Female	3200		2011	Miscarriage	0		0		0		0		0		0		0		0		0		0		0
26	2. Secondary	1. Employed	1. Married	1986-08-22	Malay	2012-09-20	HDB Flat	N'Level/O'Level/ITE	Clerical Workers	N'Level/O'Level/ITE	Associate Professionals/Technician	Married	3501-5500	No	Spontaneously	Yes	Yes	None	0		0		0		0		0		0		0		0		0		0		0		0		0		0		0
27	2. Secondary	1. Employed	1. Married	1987-06-26	Indian	2012-10-12	HDB Flat	N'Level/O'Level/ITE	Clerical Workers	A'Level/Diploma	Associate Professionals/Technician	Married	1301-3500	No	Spontaneously	No	No	None	2010	LSCS	41	Male	3280		0		0		0		0		0		0		0		0		0		0		0		0
28	2. Secondary	1. Employed	1. Married	1982-12-30	Chinese	2012-11-02	HDB Flat	N'Level/O'Level/ITE	Service Worker/Shop and Market Sales Worker	Some Secondary	Service Worker/Shop and Market Sales Worker	Married	3501-5500	No	Spontaneously	No	No	None	2011	NVD	39	Male	2626		0		0		0		0		0		0		0		0		0		0		0		0
29	4. JC/Poly	1. Employed	1. Married	1979-07-23	Chinese	2012-09-17	HDB Flat	A'Level/Diploma	Professionals	N'Level/O'Level/ITE	Professionals	Married	5500-8500	Yes	Spontaneously	No	No	None	2008	NVD	38	Female	2600		0		0		0		0		0		0		0		0		0		0		0		0
30	5. University	1. Employed	1. Married	1980-02-21	Chinese	2012-11-26	HDB Flat	Degree	Associate Professionals/Technician	Degree	Professionals	Married	>8501	Yes	Spontaneously	Yes	No	None	2011	Miscarriage	0		0		0		0		0		0		0		0		0		0		0		0		0		0
31	5. University	1. Employed	1. Married	1976-08-27	Chinese	2012-10-17	HDB Flat	Degree	Associate Professionals/Technician	Degree	Associate Professionals/Technician	Married	3501-5500	No	Spontaneously	No	No	None	2009	NVD	41	Female	2950		0		0		0		0		0		0		0		0		0		0		0		0
32	2. Secondary	2. Housewife	1. Married	1974-05-10	Chinese	2012-09-19	HDB Flat	Some Secondary	Housewife	Degree	Associate Professionals/Technician	Married	1301-3500	No	Spontaneously	No	No	Preterm delivery (i.e delivered at less than 37 weeks of pregnancy)	2006	NVD	25	Male	700	Preterm labour	0		0		0		0		0		0		0		0		0		0		0		0
33	4. JC/Poly	1. Employed	1. Married	1984-03-05	Chinese	2012-09-09	HDB Flat	A'Level/Diploma	Associate Professionals/Technician	A'Level/Diploma	Self Employed	Married	1301-3500	No	Spontaneously	Yes	No		2009	Ectopic Pregnancy	0		0		0		0		0		0		0		0		0		0		0		0		0		0
34	4. JC/Poly	1. Employed	1. Married	1977-12-27	Chinese	2012-09-15	HDB Flat	Degree		Degree	Professionals	Married	5500-8500	Yes	Assisted Reproductive Techniques	No	No	None	2010	NVD	38	Female	3300		0		0		0		0		0		0		0		0		0		0		0		0
35	5. University	2. Housewife	1. Married	1978-02-05	Chinese	2012-09-19	HDB Flat	Degree	Housewife	Postgrad Degree	Professionals	Married	3501-5500	No	Spontaneously	No	No	None	2009	NVD	38	Female	2750		0		0		0		0		0		0		0		0		0		0		0		0
36	5. University	1. Employed	1. Married	1982-03-31	Chinese	2012-08-26	HDB Flat	Degree	Associate Professionals/Technician	Degree	Associate Professionals/Technician	Married	3501-5500	No	Spontaneously	No	No	None	2011	NVD	39	Female	3.16		0		0		0		0		0		0		0		0		0		0		0		0
37	4. JC/Poly	1. Employed	1. Married	1977-11-28	Others	2012-10-06	HDB Flat	Degree	Professionals	Degree	Professionals	Married	3501-5500	No	Spontaneously	No	No	None	2006	LSCS	38	Male	5900		0		0		0		0		0		0		0		0		0		0		0		0
38	5. University	1. Employed	1. Married	1983-07-14	Chinese	2012-09-25	HDB Flat	Postgrad Degree	Professionals	Degree	Professionals	Married	1301-3500	Yes	Spontaneously	Yes	Yes		0		0		0		0		0		0		0		0		0		0		0		0		0		0		0
39	5. University	1. Employed	1. Married	1983-08-06	Chinese	2012-09-11	HDB Flat	Degree	Associate Professionals/Technician	A'Level/Diploma	Professionals	Married	5500-8500	Yes	Spontaneously	Yes	Yes		0		0		0		0		0		0		0		0		0		0		0		0		0		0		0
40	5. University	2. Housewife	1. Married	1979-12-08	Indian	2012-11-25	Apartment/Condominium	Postgrad Degree	Housewife	Postgrad Degree	Legislator/Senior Officials/Managers	Married	>8501	Yes	Spontaneously	No	No	None	2006	NVD	40	Male	3005		2008	NVD	40	Female	4365		0		0		0		0		0		0		0		0		0
41	2. Secondary	2. Housewife	1. Married	1980-09-20	Indian	2012-12-02	HDB Flat	A'Level/Diploma	Housewife	A'Level/Diploma	Associate Professionals/Technician	Married	3501-5500	No	Spontaneously	No	No	None	2008	LSCS	36	Female	2610		2011	LSCS	36	Male	3010		0		0		0		0		0		0		0		0		0
42	5. University	2. Housewife	1. Married	1984-11-13	Others	2012-09-07	HDB Flat	Degree	Housewife	A'Level/Diploma	Associate Professionals/Technician	Married	1301-3500	No	Spontaneously	No	No	None	2006	LSCS	38	Female	3.8		0		0		0		0		0		0		0		0		0		0		0		0
43	3. ITE	1. Employed	1. Married	1987-10-26	Others	2012-10-27	HDB Flat	N'Level/O'Level/ITE	Clerical Workers	N'Level/O'Level/ITE	Professionals	Married	3501-5500	No	Spontaneously	Yes	Yes		0		0		0		0		0		0		0		0		0		0		0		0		0		0		0
44	5. University	2. Housewife	1. Married	1978-02-16	Chinese	2012-12-02	HDB Flat	Degree	Housewife	Degree	Professionals	Married	5500-8500	Yes	Spontaneously	No	No	None	2005	NVD	38	Male	3500		2007	NVD	37	Male	3200	Hypertension with medication	2012	Miscarriage	0		0		0		0		0		0		0		0
45	5. University	1. Employed	1. Married	1975-01-09	Chinese	2012-10-22	HDB Flat	Degree	Self Employed	A'Level/Diploma	Self Employed	Married	3501-5500	No	Spontaneously	Yes	Yes		0		0		0		0		0		0		0		0		0		0		0		0		0		0		0
46	4. JC/Poly	1. Employed	1. Married	1985-09-14	Malay	2012-09-06	HDB Flat	A'Level/Diploma	Associate Professionals/Technician	N'Level/O'Level/ITE	Associate Professionals/Technician	Married	1301-3500	Yes	Spontaneously	No	No	None	2003	NVD	41	Male	3800		0		0		0		0		0		0		0		0		0		0		0		0
47	5. University	2. Housewife	1. Married	1982-09-07	Indian	2012-10-28	Apartment/Condominium	Degree	Housewife	Postgrad Degree	Legislator/Senior Officials/Managers	Married	5500-8500	Yes	Spontaneously	No	No	None	2008	NVD	40	Female	3010		0		0		0		0		0		0		0		0		0		0		0		0
48	5. University	2. Housewife	1. Married	1977-09-16	Chinese	2012-08-12	Apartment/Condominium	Postgrad Degree	Not Employed	Some Primary	Self Employed	Married		No	Spontaneously	Yes	Yes		0		0		0		0		0		0		0		0		0		0		0		0		0		0		0
49	5. University	1. Employed	1. Married	1976-08-25	Malay	2012-08-25	HDB Flat	Postgrad Degree	Professionals	Postgrad Degree	Professionals	Married	>8501	Yes	Spontaneously	Yes	Yes		0		0		0		0		0		0		0		0		0		0		0		0		0		0		0
50	2. Secondary	2. Housewife	1. Married	1983-05-03	Malay	2012-11-06	HDB Flat	Some Secondary	Housewife	N'Level/O'Level/ITE	Self Employed	Married	1301-3500	Yes	Spontaneously	Yes	Yes		0		0		0		0		0		0		0		0		0		0		0		0		0		0		0
51	4. JC/Poly	1. Employed	1. Married	1978-08-09	Chinese	2012-08-24	HDB Flat	A'Level/Diploma	Associate Professionals/Technician	A'Level/Diploma	Associate Professionals/Technician	Married	5500-8500	Yes	Spontaneously	Yes	Yes		0		0		0		0		0		0		0		0		0		0		0		0		0		0		0
52	5. University	1. Employed	1. Married	1984-05-26	Chinese	2012-09-17	HDB Flat	Degree	Clerical Workers	A'Level/Diploma	Service Worker/Shop and Market Sales Worker	Married	3501-5500	Yes	Spontaneously	Yes	No	None	2005	TOP	0		0		0		0		0		0		0		0		0		0		0		0		0		0
53	2. Secondary	1. Employed	1. Married	1977-01-07	Malay	2012-09-18	HDB Flat	Some Secondary	Legislator/Senior Officials/Managers	N'Level/O'Level/ITE	Associate Professionals/Technician	Married	3501-5500	No	Spontaneously	No	No	None	2005	LSCS	40	Female	3200		2010	TOP	0		0		0		0		0		0		0		0		0		0		0
54	5. University	1. Employed	1. Married	1985-10-31	Malay	2012-09-01	HDB Flat	Degree	Associate Professionals/Technician	Degree	Associate Professionals/Technician	Married	5500-8500	No	Spontaneously	Yes	Yes		0		0		0		0		0		0		0		0		0		0		0		0		0		0		0
55	4. JC/Poly	1. Employed	1. Married	1978-02-02	Chinese	2012-08-17	HDB Flat	N'Level/O'Level/ITE	Service Worker/Shop and Market Sales Worker	Some Secondary	Associate Professionals/Technician	Married	1301-3500	No	Spontaneously	Yes	Yes		0		0		0		0		0		0		0		0		0		0		0		0		0		0		0
56	4. JC/Poly	1. Employed	1. Married	1982-05-10	Malay	2012-08-17	HDB Flat	A'Level/Diploma	Associate Professionals/Technician	N'Level/O'Level/ITE	Service Worker/Shop and Market Sales Worker	Married	1301-3500	Yes	Spontaneously	No	No	None	2010	NVD	38	Male	3.1		0		0		0		0		0		0		0		0		0		0		0		0
57	4. JC/Poly	1. Employed	1. Married	1983-08-22	Malay	2012-10-29	HDB Flat	A'Level/Diploma	Professionals	N'Level/O'Level/ITE	Professionals	Married	3501-5500	No	Spontaneously	Yes	Yes		0		0		0		0		0		0		0		0		0		0		0		0		0		0		0
58	5. University	1. Employed	1. Married	1982-11-13	Chinese	2012-11-27	HDB Flat	Degree	Professionals	Degree	Professionals	Married	>8501	No	Spontaneously	Yes	Yes		0		0		0		0		0		0		0		0		0		0		0		0		0		0		0
59	5. University	1. Employed	1. Married	1979-07-28	Chinese	2012-08-17	HDB Flat	Degree	Associate Professionals/Technician	Degree	Professionals	Married	5500-8500	No	Spontaneously	No	No	None	2007	NVD	38	Female	3.282		2009	NVD	38	Female	3.1		0		0		0		0		0		0		0		0		0
60	2. Secondary	2. Housewife	1. Married	1968-11-27	Malay	2012-08-14	HDB Flat	N'Level/O'Level/ITE	Housewife	N'Level/O'Level/ITE	Cleaners, Labourers and Related Workers	Married	<1300	No	Spontaneously	No	No	None	1995	NVD	38	Female	2.575		2000	NVD	38	Female	2.6		0		0		0		0		0		0		0		0		0
61	2. Secondary	1. Employed	1. Married	1976-11-17	Chinese	2012-09-09	HDB Flat	Some Secondary	Clerical Workers	Some Secondary	Cleaners, Labourers and Related Workers	Married	1301-3500	No	Spontaneously	No	No	None	2011	NVD	40	Male	0		0		0		0		0		0		0		0		0		0		0		0		0
62	2. Secondary	1. Employed	1. Married	1976-02-06	Indian	2012-08-31	HDB Flat	N'Level/O'Level/ITE	Clerical Workers	N'Level/O'Level/ITE	Associate Professionals/Technician	Married	1301-3500	No	Spontaneously	No	No	None	1997	NVD	41	Female	3974		2000	NVD	36	Female	2600		0		0		0		0		0		0		0		0		0
63	4. JC/Poly	1. Employed	1. Married	1984-03-09	Chinese	2012-10-09	HDB Flat	A'Level/Diploma	Clerical Workers	A'Level/Diploma	Associate Professionals/Technician	Married	1301-3500	Yes	Spontaneously	No	No	None	2009	NVD	39	Male	3618		0		0		0		0		0		0		0		0		0		0		0		0
64	3. ITE	2. Housewife	1. Married	1989-02-01	Indian	2012-09-18	HDB Flat	N'Level/O'Level/ITE	Housewife	N'Level/O'Level/ITE	Associate Professionals/Technician	Married	1301-3500	No	Spontaneously	Yes	No	None	2007	TOP	0		0		2011	Miscarriage	0		0		0		0		0		0		0		0		0		0		0
65	2. Secondary	1. Employed	1. Married	1981-02-20	Chinese	2012-08-31	HDB Flat	Some Secondary	Associate Professionals/Technician	Degree	Professionals	Married	3501-5500	Yes	Spontaneously	Yes	Yes		0		0		0		0		0		0		0		0		0		0		0		0		0		0		0
66	4. JC/Poly	1. Employed	1. Married	1979-01-07	Malay	2012-11-10	HDB Flat	A'Level/Diploma	Clerical Workers	N'Level/O'Level/ITE	Professionals	Married	1301-3500	No	Spontaneously	Yes	Yes		0		0		0		0		0		0		0		0		0		0		0		0		0		0		0
67	4. JC/Poly	1. Employed	1. Married	1985-09-17	Others	2012-11-14	HDB Flat	A'Level/Diploma	Professionals	N'Level/O'Level/ITE	Professionals	Married	3501-5500	Yes	Spontaneously	Yes	No		2011	TOP	0		0		0		0		0		0		0		0		0		0		0		0		0		0
68	5. University	1. Employed	1. Married	1982-09-02	Others	2012-11-09	HDB Flat	Degree	Professionals	Degree	Professionals	Married	5500-8500	No	Spontaneously	Yes	Yes		0		0		0		0		0		0		0		0		0		0		0		0		0		0		0
69	4. JC/Poly	1. Employed	1. Married	1985-09-05	Chinese	2012-10-17	HDB Flat	A'Level/Diploma	Professionals	Degree	Professionals	Married	3501-5500	Yes	Spontaneously	Yes	Yes		0		0		0		0		0		0		0		0		0		0		0		0		0		0		0
70	2. Secondary	2. Housewife	1. Married	1973-10-09	Malay	2012-08-15	HDB Flat	N'Level/O'Level/ITE	Housewife	N'Level/O'Level/ITE	Associate Professionals/Technician	Married	1301-3500	No	Spontaneously	No	No	None	2001	NVD	40	Male	3015		2005	NVD	40	Female	3050		0		0		0		0		0		0		0		0		0
71	4. JC/Poly	1. Employed	1. Married	1982-11-11	Chinese	2012-09-10	HDB Flat	A'Level/Diploma	Associate Professionals/Technician	A'Level/Diploma	Associate Professionals/Technician	Married	5500-8500	No	Spontaneously	No	No	None	2007	LSCS	39	Female	3600		0		0		0		0		0		0		0		0		0		0		0		0
72	4. JC/Poly	1. Employed	1. Married	1982-03-12	Malay	2012-08-30	HDB Flat	A'Level/Diploma	Associate Professionals/Technician	A'Level/Diploma	Associate Professionals/Technician	Married	3501-5500	No	Spontaneously	No	No	None	2004	Miscarriage	0		0		2005	Miscarriage	0		0		2007	NVD	37	Male	2.7		2010	Miscarriage	0		0		2011	LSCS	36	Female	2.5
73	3. ITE	1. Employed	2. Single	1992-01-01	Chinese	2012-09-09	HDB Flat	N'Level/O'Level/ITE	Service Worker/Shop and Market Sales Worker	N'Level/O'Level/ITE	Service Worker/Shop and Market Sales Worker	Single	1301-3500	Yes	Spontaneously	Yes	No	None	2009	TOP	0		0		2011	TOP	0		0		0		0		0		0		0		0		0		0		0
74	5. University	1. Employed	1. Married	1985-01-31	Chinese	2012-08-30	Apartment/Condominium	Degree	Associate Professionals/Technician	Degree	Professionals	Married	5500-8500	Yes	Spontaneously	Yes	Yes		0		0		0		0		0		0		0		0		0		0		0		0		0		0		0
75	2. Secondary	2. Housewife	1. Married	1976-11-23	Chinese	2012-09-05	HDB Flat	Some Secondary	Housewife	Some Primary	Associate Professionals/Technician	Married	1301-3500	No	Spontaneously	No	No	None	2007	NVD	39	Female	3		2009	NVD	39	Male	3.6		0		0		0		0		0		0		0		0		0
76	4. JC/Poly	1. Employed	1. Married	1981-10-26	Chinese	2012-11-07	HDB Flat	A'Level/Diploma	Associate Professionals/Technician	Some Secondary	Self Employed	Married	5500-8500	No	Spontaneously	No	No	Delivered newborn with birthweight <2.5Kg	2004	NVD	37	Male	2400		2010	NVD	37	Female	2800		0		0		0		0		0		0		0		0		0
77	2. Secondary	2. Housewife	1. Married	1980-07-15	Malay	2012-09-16	HDB Flat	Some Secondary	Housewife	N'Level/O'Level/ITE	Associate Professionals/Technician	Married	<1300	No	Spontaneously	No	No	None	2007	NVD	37	Male	2750		2011	NVD	38	Male	3068		0		0		0		0		0		0		0		0		0
78	5. University	1. Employed	1. Married	1975-03-09	Chinese	2012-09-05	HDB Flat	Degree	Associate Professionals/Technician	Degree	Associate Professionals/Technician	Married	5500-8500	No	Spontaneously	No	No	None	2007	LSCS	40	Male	3.3		2009	NVD	40	Female	3.5		2010	NVD	40	Female	3.36		0		0		0		0		0		0
79	3. ITE	1. Employed	1. Married	1982-08-03	Malay	2012-10-27	HDB Flat	N'Level/O'Level/ITE	Service Worker/Shop and Market Sales Worker	N'Level/O'Level/ITE	Associate Professionals/Technician	Married	1301-3500	Yes	Spontaneously	Yes	Yes		0		0		0		0		0		0		0		0		0		0		0		0		0		0		0
80	2. Secondary	1. Employed	1. Married	1988-12-29	Malay	2012-08-19	HDB Flat	Some Secondary	Clerical Workers	Some Secondary	Service Worker/Shop and Market Sales Worker	Married	3501-5500	No	Spontaneously	Yes	Yes		0		0		0		0		0		0		0		0		0		0		0		0		0		0		0
81	3. ITE	1. Employed	1. Married	1984-05-16	Malay	2012-12-29	HDB Flat	N'Level/O'Level/ITE	Legislator/Senior Officials/Managers	N'Level/O'Level/ITE	Legislator/Senior Officials/Managers	Married	5500-8500	No	Spontaneously	Yes	Yes		0		0		0		0		0		0		0		0		0		0		0		0		0		0		0
82	5. University	1. Employed	1. Married	1981-11-16	Others	2012-10-27	Apartment/Condominium	Degree	Associate Professionals/Technician	A'Level/Diploma	Service Worker/Shop and Market Sales Worker	Married	3501-5500	Yes	Spontaneously	No	No	None	0		0		0		0		0		0		0		0		0		0		0		0		0		0		0
83	2. Secondary	1. Employed	1. Married	1973-11-22	Chinese	2013-01-12	HDB Flat	N'Level/O'Level/ITE	Service Worker/Shop and Market Sales Worker	Degree	Professionals	Married	5500-8500	Yes	Spontaneously	No	No		2003	NVD	39	Female	2920		2007	NVD	40	Male	2900		0		0		0		0		0		0		0		0		0
84	4. JC/Poly	1. Employed	1. Married	1983-10-19	Chinese	2013-01-17	HDB Flat	A'Level/Diploma	Clerical Workers	A'Level/Diploma	Legislator/Senior Officials/Managers	Married	1301-3500	No	Spontaneously	No	No		0		0		0		0		0		0		0		0		0		0		0		0		0		0		0
85	3. ITE	3. Student	1. Married	1986-10-10	Malay	2012-10-10	HDB Flat	N'Level/O'Level/ITE	Student	A'Level/Diploma	Associate Professionals/Technician	Married	3501-5500	Yes	Spontaneously	Yes	Yes		0		0		0		0		0		0		0		0		0		0		0		0		0		0		0
86	5. University	1. Employed	1. Married	1978-09-10	Malay	2012-12-27	HDB Flat	Degree	Professionals	Degree	Professionals	Married	5500-8500	Yes	Spontaneously	No	No	None	2006	NVD	40	Female	3600		0		0		0		0		0		0		0		0		0		0		0		0
87	5. University	1. Employed	1. Married	1981-04-15	Malay	2012-11-03	HDB Flat	Degree	Associate Professionals/Technician	Degree	Associate Professionals/Technician	Married	5500-8500	Yes	Spontaneously	No	No	None	2009	NVD	37	Female	2850		0		0		0		0		0		0		0		0		0		0		0		0
88	3. ITE	1. Employed	1. Married	1984-01-25	Indian	2013-01-11	HDB Flat	N'Level/O'Level/ITE	Professionals	N'Level/O'Level/ITE	Not Employed	Married	1301-3500	No	Spontaneously	Yes	Yes		0		0		0		0		0		0		0		0		0		0		0		0		0		0		0
89	4. JC/Poly	1. Employed	1. Married	1989-09-28	Chinese	2012-12-28	HDB Flat	A'Level/Diploma	Clerical Workers	N'Level/O'Level/ITE	Self Employed	Married	3501-5500	No	Spontaneously	Yes	Yes		0		0		0		0		0		0		0		0		0		0		0		0		0		0		0
90	4. JC/Poly	1. Employed	1. Married	1981-08-08	Chinese	2013-02-02	HDB Flat	A'Level/Diploma	Clerical Workers	A'Level/Diploma	Professionals	Married	3501-5500	Yes	Assisted Reproductive Techniques	Yes	Yes		0		0		0		0		0		0		0		0		0		0		0		0		0		0		0
91	4. JC/Poly	1. Employed	1. Married	1987-05-21	Chinese	2012-12-22	HDB Flat	A'Level/Diploma	Professionals	N'Level/O'Level/ITE	Professionals	Married	5500-8500	No	Spontaneously	Yes	Yes		0		0		0		0		0		0		0		0		0		0		0		0		0		0		0
92	4. JC/Poly	1. Employed	1. Married	1980-04-04	Others	2012-11-30	HDB Flat	A'Level/Diploma	Professionals	A'Level/Diploma	Professionals	Married	3501-5500	No	Spontaneously	Yes	Yes		0		0		0		0		0		0		0		0		0		0		0		0		0		0		0
93	5. University	1. Employed	1. Married	1975-01-27	Chinese	2012-10-16	HDB Flat	Degree	Clerical Workers	Completed PSLE	Service Worker/Shop and Market Sales Worker	Married	3501-5500	No	Spontaneously	No	No	None	2010	NVD	40	Female	3000		0		0		0		0		0		0		0		0		0		0		0		0
94	5. University	1. Employed	2. Single	1986-06-24	Chinese	2012-10-01	HDB Flat	Degree	Associate Professionals/Technician	A'Level/Diploma	Associate Professionals/Technician	Single	1301-3500	Yes	Spontaneously	Yes	Yes		0		0		0		0		0		0		0		0		0		0		0		0		0		0		0
95	4. JC/Poly	1. Employed	1. Married	1979-05-10	Chinese	2012-10-08	HDB Flat	A'Level/Diploma	Professionals	Some Secondary	Service Worker/Shop and Market Sales Worker	Married	1301-3500	Yes	Spontaneously	No	No	None	2011	LSCS	39	Female	2770		0		0		0		0		0		0		0		0		0		0		0		0
96	5. University	1. Employed	1. Married	1985-10-15	Chinese	2012-10-24	HDB Flat	Degree	Professionals	A'Level/Diploma	Professionals	Married	3501-5500	No	Spontaneously	Yes	Yes		0		0		0		0		0		0		0		0		0		0		0		0		0		0		0
97	4. JC/Poly	1. Employed	1. Married	1983-10-13	Chinese	2012-12-17	HDB Flat	A'Level/Diploma	Professionals	N'Level/O'Level/ITE	Legislator/Senior Officials/Managers	Married	3501-5500	Yes	Spontaneously	Yes	Yes		0		0		0		0		0		0		0		0		0		0		0		0		0		0		0
98	5. University	1. Employed	1. Married	1972-08-09	Malay	2012-11-01	HDB Flat	Degree	Professionals	Degree	Professionals	Married	>8501	No	Spontaneously	Yes	Yes		0		0		0		0		0		0		0		0		0		0		0		0		0		0		0
99	2. Secondary	2. Housewife	1. Married	1981-07-03	Malay	2012-12-12	HDB Flat	Some Secondary	Housewife	N'Level/O'Level/ITE	Service Worker/Shop and Market Sales Worker	Married	1301-3500	Yes	Spontaneously	No	No	None	2001	NVD	40	Female	99999		2002	NVD	40	Male	99999		0		0		0		0		0		0		0		0		0
100	4. JC/Poly	1. Employed	1. Married	1988-08-08	Malay	2012-12-03	HDB Flat	A'Level/Diploma	Professionals	A'Level/Diploma	Associate Professionals/Technician	Married	3501-5500	No	Spontaneously	Yes	Yes		0		0		0		0		0		0		0		0		0		0		0		0		0		0		0
101	5. University	1. Employed	1. Married	1986-04-01	Chinese	2013-01-15	Apartment/Condominium	Degree	Professionals	N'Level/O'Level/ITE	Professionals	Married	3501-5500	No	Spontaneously	Yes	Yes		0		0		0		0		0		0		0		0		0		0		0		0		0		0		0
102	5. University	1. Employed	2. Single	1980-04-17	Chinese	2013-01-11	HDB Flat	Degree	Clerical Workers	N'Level/O'Level/ITE	Not Employed	Single	1301-3500	No	Spontaneously	Yes	Yes		0		0		0		0		0		0		0		0		0		0		0		0		0		0		0
103	2. Secondary	1. Employed	1. Married	1980-12-27	Chinese	2012-12-28	HDB Flat	N'Level/O'Level/ITE	Service Worker/Shop and Market Sales Worker	Degree	Service Worker/Shop and Market Sales Worker	Married	3501-5500	Yes	Spontaneously	Yes	No	None	2004	TOP	0		0		0		0		0		0		0		0		0		0		0		0		0		0
104	5. University	1. Employed	1. Married	1984-09-05	Chinese	2012-10-22	Apartment/Condominium	Degree	Associate Professionals/Technician	Postgrad Degree	Associate Professionals/Technician	Married	3501-5500	Yes	Spontaneously	Yes	Yes		0		0		0		0		0		0		0		0		0		0		0		0		0		0		0
105	3. ITE	1. Employed	1. Married	1985-03-23	Indian	2013-01-08	HDB Flat	N'Level/O'Level/ITE	Professionals	N'Level/O'Level/ITE	Professionals	Married	1301-3500	Yes	Spontaneously	Yes	Yes		0		0		0		0		0		0		0		0		0		0		0		0		0		0		0
106	2. Secondary	3. Student	2. Single	1993-11-25	Chinese	2012-10-07	HDB Flat	N'Level/O'Level/ITE	Student	N'Level/O'Level/ITE	Service Worker/Shop and Market Sales Worker	Single	<1300	No	Spontaneously	Yes	Yes	None	0		0		0		0		0		0		0		0		0		0		0		0		0		0		0
107	4. JC/Poly	1. Employed	2. Single	1988-11-09	Chinese	2012-09-28	HDB Flat	A'Level/Diploma	Clerical Workers	A'Level/Diploma	Service Worker/Shop and Market Sales Worker	Single	1301-3500	No	Spontaneously	Yes	Yes	None	0		0		0		0		0		0		0		0		0		0		0		0		0		0		0
108	5. University	1. Employed	1. Married	1984-09-04	Chinese	2013-01-07	HDB Flat	Degree	Professionals	Degree	Professionals	Married	5500-8500	Yes	Spontaneously	Yes	No	None	2010	TOP	0		0		0		0		0		0		0		0		0		0		0		0		0		0
109	2. Secondary	2. Housewife	1. Married	1980-02-08	Chinese	2012-10-09	HDB Flat	N'Level/O'Level/ITE	Housewife	Completed PSLE	Associate Professionals/Technician	Married	3501-5500	No	Spontaneously	Yes	No	None	2008	TOP	0		0		0		0		0		0		0		0		0		0		0		0		0		0
110	2. Secondary	2. Housewife	1. Married	1982-09-08	Others	2013-01-05	HDB Flat	Some Secondary	Housewife	N'Level/O'Level/ITE	Associate Professionals/Technician	Married	1301-3500	Yes	Spontaneously	No	No	None	1999	LSCS	40	Male	3100		0		0		0		0		0		0		0		0		0		0		0		0
111	2. Secondary	2. Housewife	1. Married	1974-02-01	Chinese	2012-09-12	HDB Flat	N'Level/O'Level/ITE	Housewife	Some Primary	Service Worker/Shop and Market Sales Worker	Married	1301-3500	No	Spontaneously	No	No	None	2010	NVD	40	Male	3045		0		0		0		0		0		0		0		0		0		0		0		0
112	2. Secondary	1. Employed	1. Married	1986-09-16	Malay	2013-01-21	HDB Flat	N'Level/O'Level/ITE	Professionals	N'Level/O'Level/ITE	Associate Professionals/Technician	Married	1301-3500	No	Spontaneously	Yes	Yes		0		0		0		0		0		0		0		0		0		0		0		0		0		0		0
113	4. JC/Poly	1. Employed	1. Married	1982-05-18	Malay	2012-12-05	HDB Flat	A'Level/Diploma	Professionals	Some Secondary	Service Worker/Shop and Market Sales Worker	Married	5500-8500	No	Spontaneously	No	No	None	2002	NVD	39	Female	3420		0		0		0		0		0		0		0		0		0		0		0		0
114	5. University	1. Employed	1. Married	1981-01-10	Chinese	2012-11-16	HDB Flat	Degree	Associate Professionals/Technician	A'Level/Diploma	Service Worker/Shop and Market Sales Worker	Married	3501-5500	No	Spontaneously	Yes	Yes		0		0		0		0		0		0		0		0		0		0		0		0		0		0		0
115	2. Secondary	1. Employed	1. Married	1982-04-22	Malay	2013-01-10	HDB Flat	Some Secondary	Service Worker/Shop and Market Sales Worker	N'Level/O'Level/ITE	Professionals	Married	3501-5500	Yes	Spontaneously	Yes	Yes		0		0		0		0		0		0		0		0		0		0		0		0		0		0		0
116	5. University	1. Employed	1. Married	1974-05-15	Malay	2013-01-15	HDB Flat	Postgrad Degree	Professionals	A'Level/Diploma	Student	Married	>8501	Yes	Assisted Reproductive Techniques	No	No	None	2002	NVD	40	Male	3450		0		0		0		0		0		0		0		0		0		0		0		0
117	4. JC/Poly	2. Housewife	1. Married	1990-06-19	Malay	2012-10-29	HDB Flat	A'Level/Diploma	Housewife	N'Level/O'Level/ITE	Professionals	Married	1301-3500	No	Spontaneously	Yes	Yes		0		0		0		0		0		0		0		0		0		0		0		0		0		0		0
118	3. ITE	1. Employed	1. Married	1985-11-04	Malay	2012-12-03	HDB Flat	N'Level/O'Level/ITE	Service Worker/Shop and Market Sales Worker	N'Level/O'Level/ITE	Professionals	Married	1301-3500	No	Spontaneously	No	No		2010	NVD	34	Male	2840		0		0		0		0		0		0		0		0		0		0		0		0
119	2. Secondary	1. Employed	1. Married	1976-12-22	Chinese	2012-10-15	HDB Flat	N'Level/O'Level/ITE	Professionals	Degree	Associate Professionals/Technician	Married	>8501	No	Spontaneously	Yes	No	None	2010	Miscarriage	0		0		2009	Miscarriage	0		0		0		0		0		0		0		0		0		0		0
120	3. ITE	1. Employed	1. Married	1985-10-25	Malay	2012-12-28	HDB Flat	N'Level/O'Level/ITE	Professionals	A'Level/Diploma	Professionals	Married	1301-3500	No	Spontaneously	Yes	Yes		0		0		0		0		0		0		0		0		0		0		0		0		0		0		0
121	4. JC/Poly	1. Employed	1. Married	1986-11-17	Malay	2013-01-02	HDB Flat	A'Level/Diploma	Professionals	A'Level/Diploma	Professionals	Married	3501-5500	No	Spontaneously	Yes	Yes		0		0		0		0		0		0		0		0		0		0		0		0		0		0		0
122	3. ITE	1. Employed	1. Married	1987-07-12	Malay	2012-10-06	HDB Flat	N'Level/O'Level/ITE	Clerical Workers	A'Level/Diploma	Professionals	Married	1301-3500	Yes	Spontaneously	Yes	Yes		0		0		0		0		0		0		0		0		0		0		0		0		0		0		0
123	2. Secondary	1. Employed	2. Single	1977-11-14	Chinese	2012-10-10	HDB Flat	N'Level/O'Level/ITE	Associate Professionals/Technician	A'Level/Diploma	Associate Professionals/Technician	Single	1301-3500	No	Spontaneously	Yes	No	None	2000	NVD	41	Male	0		2001	NVD	39	Male	0		0		0		0		0		0		0		0		0		0
124	4. JC/Poly	1. Employed	1. Married	1986-07-28	Malay	2012-12-16	HDB Flat	A'Level/Diploma	Associate Professionals/Technician	A'Level/Diploma	Associate Professionals/Technician	Married	1301-3500	No	Spontaneously	Yes	Yes		0		0		0		0		0		0		0		0		0		0		0		0		0		0		0
125	5. University	1. Employed	1. Married	1978-02-13	Chinese	2012-10-03	HDB Flat	Degree	Professionals	Degree	Associate Professionals/Technician	Married	1301-3500	Yes	Assisted Reproductive Techniques	Yes	Yes	None	0		0		0		0		0		0		0		0		0		0		0		0		0		0		0
126	2. Secondary	2. Housewife	1. Married	1975-03-12	Chinese	2012-09-26	HDB Flat	N'Level/O'Level/ITE	Housewife	N'Level/O'Level/ITE	Associate Professionals/Technician	Married	1301-3500	No	Spontaneously	No	No	None	2000	NVD	39	Male	3200		0		0		0		0		0		0		0		0		0		0		0		0
127	3. ITE	1. Employed	1. Married	1984-09-02	Malay	2012-12-08	HDB Flat	N'Level/O'Level/ITE	Clerical Workers	N'Level/O'Level/ITE	Associate Professionals/Technician	Married	1301-3500	No	Spontaneously	Yes	Yes		0		0		0		0		0		0		0		0		0		0		0		0		0		0		0
128	5. University	1. Employed	1. Married	1984-06-09	Indian	2012-12-02	HDB Flat	Degree	Professionals	A'Level/Diploma	Professionals	Married	3501-5500	Yes	Spontaneously	No	No	None	2008	NVD	38	Male	3845		0		0		0		0		0		0		0		0		0		0		0		0
129	4. JC/Poly	1. Employed	1. Married	1982-11-12	Chinese	2012-10-16	Landed Property	A'Level/Diploma	Associate Professionals/Technician	Degree	Service Worker/Shop and Market Sales Worker	Married	5500-8500	No	Spontaneously	No	No	None	2011	NVD	38	Female	3365		0		0		0		0		0		0		0		0		0		0		0		0
130	3. ITE	1. Employed	1. Married	1989-03-29	Malay	2012-11-02	HDB Flat	N'Level/O'Level/ITE	Professionals	A'Level/Diploma	Professionals	Married	3501-5500	Yes	Spontaneously	Yes	Yes		0		0		0		0		0		0		0		0		0		0		0		0		0		0		0
131	4. JC/Poly	1. Employed	1. Married	1977-12-16	Chinese	2012-10-21	HDB Flat	A'Level/Diploma	Professionals	Degree	Legislator/Senior Officials/Managers	Married	5500-8500	No	Spontaneously	No	No	None	2006	NVD	39	Female	2870		2009	NVD	37	Male	2850		0		0		0		0		0		0		0		0		0
132	2. Secondary	1. Employed	1. Married	1972-02-25	Malay	2012-10-26	HDB Flat	Some Secondary	Clerical Workers	Degree	Associate Professionals/Technician	Married	5500-8500	No	Spontaneously	Yes	No	None	2006	Miscarriage	0		0		0		0		0		0		0		0		0		0		0		0		0		0
133	1. Primary	2. Housewife	1. Married	1972-07-29	Chinese	2012-10-02	HDB Flat	Completed PSLE	Housewife	Some Primary	Service Worker/Shop and Market Sales Worker	Married	1301-3500	No	Spontaneously	No	No	None	2000	NVD	39	Male	2780		2001	NVD	38	Female	3150		0		0		0		0		0		0		0		0		0
134	1. Primary	1. Employed	1. Married	1984-06-16	Indian	2012-11-16	HDB Flat	Some Primary	Associate Professionals/Technician	A'Level/Diploma	Associate Professionals/Technician	Married	1301-3500	No	Spontaneously	Yes	Yes		0		0		0		0		0		0		0		0		0		0		0		0		0		0		0
135	5. University	2. Housewife	1. Married	1981-01-24	Indian	2012-12-01	HDB Flat	Degree	Housewife	A'Level/Diploma	Professionals	Married	3501-5500	Yes	Spontaneously	No	No	Preterm delivery (i.e delivered at less than 37 weeks of pregnancy), Delivered newborn with birthweight <2.5Kg	2004	NVD	32	Female	1200	Preterm labour, Hypertension with medication	2006	TOP	0		0		0		0		0		0		0		0		0		0		0
136	5. University	1. Employed	1. Married	1984-09-21	Chinese	2012-10-19	HDB Flat	Degree	Associate Professionals/Technician	Degree	Legislator/Senior Officials/Managers	Married	>8501	Yes	Spontaneously	Yes	Yes		0		0		0		0		0		0		0		0		0		0		0		0		0		0		0
137	2. Secondary	2. Housewife	1. Married	1988-11-06	Chinese	2012-12-16	Landed Property	N'Level/O'Level/ITE	Housewife	Degree	Associate Professionals/Technician	Married	3501-5500	No	Spontaneously	Yes	Yes		0		0		0		0		0		0		0		0		0		0		0		0		0		0		0
138	4. JC/Poly	1. Employed	2. Single	1982-08-10	Chinese	2012-08-04	HDB Flat	A'Level/Diploma	Associate Professionals/Technician	Degree	Associate Professionals/Technician	Single	1301-3500	No	Spontaneously	Yes	Yes		0		0		0		0		0		0		0		0		0		0		0		0		0		0		0
139	2. Secondary	1. Employed	1. Married	1980-09-29	Chinese	2012-09-22	HDB Flat	N'Level/O'Level/ITE	Associate Professionals/Technician	N'Level/O'Level/ITE	Associate Professionals/Technician	Married	3501-5500	No	Spontaneously	No	No	None	2007	NVD	38	Female	2782		2008	NVD	39	Female	2744		0		0		0		0		0		0		0		0		0
140	4. JC/Poly	1. Employed	1. Married	1970-05-24	Chinese	2012-10-09	HDB Flat	A'Level/Diploma	Legislator/Senior Officials/Managers	A'Level/Diploma	Legislator/Senior Officials/Managers	Married	5500-8500	No	Spontaneously	No	No	None	2000	NVD	39	Male	3600		2002	NVD	38	Female	3800		0		0		0		0		0		0		0		0		0
141	5. University	1. Employed	1. Married	1985-02-14	Chinese	2012-09-22	HDB Flat	Degree	Associate Professionals/Technician	Degree	Associate Professionals/Technician	Married	3501-5500	No	Spontaneously	Yes	Yes		0		0		0		0		0		0		0		0		0		0		0		0		0		0		0
142	2. Secondary	1. Employed	1. Married	1970-08-12	Chinese	2012-12-08	HDB Flat	N'Level/O'Level/ITE	Clerical Workers	A'Level/Diploma	Associate Professionals/Technician	Married	3501-5500	No	Spontaneously	No	No	Delivered newborn with birthweight <2.5Kg	2005	NVD	38	Female	2300		0		0		0		0		0		0		0		0		0		0		0		0
143	3. ITE	1. Employed	1. Married	1985-10-24	Malay	2012-10-22	HDB Flat	N'Level/O'Level/ITE	Associate Professionals/Technician	N'Level/O'Level/ITE	Associate Professionals/Technician	Married	3501-5500	No	Spontaneously	Yes	Yes		0		0		0		0		0		0		0		0		0		0		0		0		0		0		0
144	4. JC/Poly	2. Housewife	1. Married	1978-10-12	Others	2012-10-06	Landed Property	A'Level/Diploma	Housewife	A'Level/Diploma	Professionals	Married	1301-3500	Yes	Spontaneously	Yes	No	None	2011	Ectopic Pregnancy	0		0		0		0		0		0		0		0		0		0		0		0		0		0
145	4. JC/Poly	1. Employed	1. Married	1982-05-27	Chinese	2012-09-27	HDB Flat	A'Level/Diploma	Associate Professionals/Technician	Degree	Associate Professionals/Technician	Married	3501-5500	Yes	Spontaneously	Yes	Yes		0		0		0		0		0		0		0		0		0		0		0		0		0		0		0
146	5. University	1. Employed	1. Married	1984-05-29	Chinese	2012-12-21	HDB Flat	Degree	Clerical Workers	N'Level/O'Level/ITE	Professionals	Married	5500-8500	Yes	Spontaneously	Yes	Yes		0		0		0		0		0		0		0		0		0		0		0		0		0		0		0
147	5. University	1. Employed	1. Married	1983-05-12	Malay	2012-07-28	HDB Flat	Postgrad Degree	Legislator/Senior Officials/Managers	A'Level/Diploma	Don't Know	Married	3501-5500	Yes	Spontaneously	Yes	Yes		0		0		0		0		0		0		0		0		0		0		0		0		0		0		0
148	4. JC/Poly	1. Employed	1. Married	1979-02-21	Malay	2013-12-01	HDB Flat	A'Level/Diploma	Professionals	N'Level/O'Level/ITE	Associate Professionals/Technician	Married	1301-3500	No	Spontaneously	Yes	Yes		0		0		0		0		0		0		0		0		0		0		0		0		0		0		0
149	5. University	1. Employed	1. Married	1979-02-13	Chinese	2013-10-21	HDB Flat	Degree	Professionals	A'Level/Diploma	Associate Professionals/Technician	Married	3501-5500	Yes	Spontaneously	Yes	Yes		0		0		0		0		0		0		0		0		0		0		0		0		0		0		0
150	5. University	1. Employed	1. Married	1985-06-28	Chinese	2012-08-16	HDB Flat	Degree	Associate Professionals/Technician	A'Level/Diploma	Professionals	Married	3501-5500	Yes	Spontaneously	Yes	Yes		0		0		0		0		0		0		0		0		0		0		0		0		0		0		0
151	2. Secondary	2. Housewife	1. Married	1987-01-30	Indian	2013-02-21	HDB Flat	N'Level/O'Level/ITE	Housewife	A'Level/Diploma	Professionals	Married	1301-3500	Yes	Spontaneously	No	No	None	2010	NVD	40	Female	2750		0		0		0		0		0		0		0		0		0		0		0		0
152	5. University	1. Employed	2. Single	1985-08-30	Chinese	2012-12-13	HDB Flat	Degree	Professionals	Degree	Professionals	Single	1301-3500	No	Spontaneously	Yes	Yes		0		0		0		0		0		0		0		0		0		0		0		0		0		0		0
153	5. University	1. Employed	1. Married	1973-01-06	Chinese	2013-01-01	HDB Flat	Degree	Professionals	Degree	Professionals	Married	>8501	No	Spontaneously	No	No		2009	NVD	39	Female	3518		2011	NVD	39	Male	3714		0		0		0		0		0		0		0		0		0
154	4. JC/Poly	1. Employed	1. Married	1984-10-15	Chinese	2014-02-13	HDB Flat	A'Level/Diploma	Professionals	A'Level/Diploma	Professionals	Married	5500-8500	Yes	Spontaneously	Yes	Yes		0		0		0		0		0		0		0		0		0		0		0		0		0		0		0
155	2. Secondary	1. Employed	1. Married	1987-02-07	Malay	2012-08-31	HDB Flat	N'Level/O'Level/ITE	Associate Professionals/Technician	N'Level/O'Level/ITE	Associate Professionals/Technician	Married	1301-3500	No	Spontaneously	Yes	No	None	2007	TOP	0		0		0		0		0		0		0		0		0		0		0		0		0		0
156	4. JC/Poly	1. Employed	1. Married	1986-05-27	Malay	2013-08-15	HDB Flat	A'Level/Diploma	Professionals	N'Level/O'Level/ITE	Associate Professionals/Technician	Married	3501-5500	Yes	Spontaneously	No	No	None	2011	Assisted	39	Male	2930		0		0		0		0		0		0		0		0		0		0		0		0
157	2. Secondary	1. Employed	1. Married	1980-03-28	Others	2012-11-12	HDB Flat	N'Level/O'Level/ITE	Professionals	N'Level/O'Level/ITE	Professionals	Married	3501-5500	No	Spontaneously	No	No	Preterm delivery (i.e delivered at less than 37 weeks of pregnancy), Delivered newborn with birthweight <2.5Kg	1998	NVD	32	Female	2065		2004	NVD	33	Male	1989		0		0		0		0		0		0		0		0		0
158	5. University	1. Employed	1. Married	1986-09-24	Malay	2013-10-23	HDB Flat	Degree	Professionals	N'Level/O'Level/ITE	Associate Professionals/Technician	Married	3501-5500	No	Spontaneously	Yes	Yes		0		0		0		0		0		0		0		0		0		0		0		0		0		0		0
159	2. Secondary	1. Employed	1. Married	1990-11-05	Chinese	2013-10-10	HDB Flat	N'Level/O'Level/ITE	Service Worker/Shop and Market Sales Worker	N'Level/O'Level/ITE	Service Worker/Shop and Market Sales Worker	Married	1301-3500	Yes	Spontaneously	Yes	No	None	2012	Miscarriage	5		0		0		0		0		0		0		0		0		0		0		0		0		0
160	5. University	1. Employed	1. Married	1977-03-19	Others	2013-07-28	HDB Flat	Degree	Professionals	Degree	Professionals	Married	5500-8500	Yes	Spontaneously	No	No	None	2009	NVD	38	Female	2780		0		0		0		0		0		0		0		0		0		0		0		0
161	2. Secondary	2. Housewife	1. Married	1993-09-03	Chinese	2013-12-27	HDB Flat	Some Secondary	Housewife	N'Level/O'Level/ITE	Not Employed	Married	<1300	Yes	Spontaneously	Yes	Yes		0		0		0		0		0		0		0		0		0		0		0		0		0		0		0
162	5. University	1. Employed	1. Married	1983-02-01	Chinese	2013-02-10	HDB Flat	Degree	Clerical Workers	Degree	Associate Professionals/Technician	Married	>8501	Yes	Spontaneously	Yes	No	None	2004	TOP	0		0		0		0		0		0		0		0		0		0		0		0		0		0
163	3. ITE	1. Employed	1. Married	1986-06-02	Indian	2013-02-06	HDB Flat	N'Level/O'Level/ITE	Service Worker/Shop and Market Sales Worker	N'Level/O'Level/ITE	Associate Professionals/Technician	Married	1301-3500	Yes	Spontaneously	Yes	No	None	2012	Miscarriage	0		0		2008	TOP	0		0		0		0		0		0		0		0		0		0		0
164	2. Secondary	2. Housewife	1. Married	1978-11-06	Chinese	2013-06-07	HDB Flat	Some Secondary	Housewife	Some Secondary	Self Employed	Married	1301-3500	No	Spontaneously	Yes	Yes		0		0		0		0		0		0		0		0		0		0		0		0		0		0		0
165	5. University	1. Employed	1. Married	1985-12-13	Chinese	2012-12-07	Landed Property	Degree	Associate Professionals/Technician	A'Level/Diploma	Associate Professionals/Technician	Married	1301-3500	No	Spontaneously	Yes	Yes		0		0		0		0		0		0		0		0		0		0		0		0		0		0		0
166	5. University	1. Employed	1. Married	1979-05-09	Chinese	2012-11-15	HDB Flat	Postgrad Degree	Professionals	A'Level/Diploma	Professionals	Married	5500-8500	No	Spontaneously	No	No	None	2011	LSCS	40	Male	2600		0		0		0		0		0		0		0		0		0		0		0		0
167	5. University	1. Employed	1. Married	1980-04-12	Chinese	2012-11-19	HDB Flat	Degree	Associate Professionals/Technician	Degree	Associate Professionals/Technician	Married	>8501	Yes	Spontaneously	No	No	None	2009	NVD	38	Male	2850		2010	NVD	37	Male	2950		0		0		0		0		0		0		0		0		0
168	5. University	1. Employed	1. Married	1983-06-06	Chinese	2013-11-18	HDB Flat	Degree	Professionals	Degree	Professionals	Married	5500-8500	No	Spontaneously	No	No	None	2008	NVD	38	Male	3200		0		0		0		0		0		0		0		0		0		0		0		0
169	4. JC/Poly	1. Employed	1. Married	1982-02-05	Malay	2012-12-05	HDB Flat	A'Level/Diploma	Professionals	Degree	Professionals	Married	3501-5500	Yes	Spontaneously	Yes	Yes		0		0		0		0		0		0		0		0		0		0		0		0		0		0		0
170	5. University	1. Employed	1. Married	1978-04-30	Indian	2013-12-13	HDB Flat	Postgrad Degree	Clerical Workers	N'Level/O'Level/ITE	Associate Professionals/Technician	Married	3501-5500	No	Spontaneously	No	No	Delivered newborn with birthweight <2.5Kg	2004	NVD	38	Female	2200		2008	NVD	38	Female	2500		0		0		0		0		0		0		0		0		0
171	5. University	1. Employed	1. Married	1980-09-09	Others	2013-10-21	HDB Flat	Degree	Professionals	Postgrad Degree	Professionals	Married	>8501	Yes	Assisted Reproductive Techniques	Yes	Yes		0		0		0		0		0		0		0		0		0		0		0		0		0		0		0
172	5. University	1. Employed	1. Married	1972-11-23	Indian	2013-12-26	HDB Flat	Degree	Professionals	Degree	Professionals	Married	5500-8500	Yes	Spontaneously	Yes	No	None	2011	Miscarriage	10		0		2012	Miscarriage	10		0		2012	Miscarriage	10		0		0		0		0		0		0		0
173	1. Primary	1. Employed	1. Married	1973-04-29	Malay	2012-09-07	HDB Flat	Some Primary	Not Employed	N'Level/O'Level/ITE	Professionals	Married	1301-3500	Yes	Spontaneously	No	No	None	2003	LSCS	38	Male	0		0		0		0		0		0		0		0		0		0		0		0		0
174	5. University	1. Employed	1. Married	1976-12-10	Chinese	2013-11-02	HDB Flat	Degree	Professionals	Degree	Professionals	Married	3501-5500	Yes	Spontaneously	No	No	None	2010	NVD	40	Male	3480		0		0		0		0		0		0		0		0		0		0		0		0
175	2. Secondary	1. Employed	1. Married	1987-12-19	Malay	2013-07-12	HDB Flat	Some Secondary	Clerical Workers	N'Level/O'Level/ITE	Associate Professionals/Technician	Married	1301-3500	Yes	Spontaneously	Yes	Yes		0		0		0		0		0		0		0		0		0		0		0		0		0		0		0
176	4. JC/Poly	1. Employed	1. Married	1978-08-27	Chinese	2012-12-24	HDB Flat	Degree	Clerical Workers	Degree	Associate Professionals/Technician	Married	5500-8500	Yes	Spontaneously	No	No	None	2011	NVD	40	Male	3780		0		0		0		0		0		0		0		0		0		0		0		0
177	4. JC/Poly	1. Employed	2. Single	1988-08-04	Chinese	2012-10-10	HDB Flat	A'Level/Diploma	Legislator/Senior Officials/Managers	N'Level/O'Level/ITE	Professionals	Single	1301-3500	No	Spontaneously	Yes	Yes		0		0		0		0		0		0		0		0		0		0		0		0		0		0		0
178	5. University	1. Employed	1. Married	1982-01-10	Chinese	2012-11-06	HDB Flat	Degree	Professionals	Degree	Professionals	Married	5500-8500	No	Spontaneously	Yes	Yes		0		0		0		0		0		0		0		0		0		0		0		0		0		0		0
179	5. University	1. Employed	1. Married	1981-04-05	Chinese	2012-12-05	HDB Flat	Degree	Professionals	Degree	Professionals	Married	5500-8500	Yes	Spontaneously	Yes	Yes		0		0		0		0		0		0		0		0		0		0		0		0		0		0		0
180	3. ITE	1. Employed	1. Married	1980-05-16	Malay	2012-10-07	HDB Flat	N'Level/O'Level/ITE	Clerical Workers	N'Level/O'Level/ITE	Don't Know	Married	1301-3500	Yes	Spontaneously	Yes	No	None	2011	Ectopic Pregnancy	0		0		0		0		0		0		0		0		0		0		0		0		0		0
181	2. Secondary	1. Employed	1. Married	1983-12-21	Malay	2013-03-19	HDB Flat	N'Level/O'Level/ITE	Associate Professionals/Technician	Degree	Associate Professionals/Technician	Married	1301-3500	No	Spontaneously	Yes	No	None	2008	Miscarriage	0		0		0		0		0		0		0		0		0		0		0		0		0		0
182	3. ITE	2. Housewife	1. Married	1994-05-15	Others	2013-03-05	HDB Flat	N'Level/O'Level/ITE	Housewife	N'Level/O'Level/ITE	Professionals	Married	1301-3500	Yes	Spontaneously	Yes	No	None	2012	Miscarriage	0		0		0		0		0		0		0		0		0		0		0		0		0		0
183	2. Secondary	1. Employed	1. Married	1982-11-10	Chinese	2012-11-19	HDB Flat	N'Level/O'Level/ITE	Clerical Workers	N'Level/O'Level/ITE	Associate Professionals/Technician	Married	3501-5500	Yes	Spontaneously	No	No	None	2009	NVD	38	Male	2695		0		0		0		0		0		0		0		0		0		0		0		0
184	1. Primary	2. Housewife	1. Married	1978-08-31	Chinese	2012-10-01	HDB Flat	Some Primary	Housewife	Degree	Professionals	Married	3501-5500	Yes	Spontaneously	No	No	Preterm delivery (i.e delivered at less than 37 weeks of pregnancy), Delivered newborn with birthweight <2.5Kg	2004	NVD	37	Male	0		2007	NVD	30	Female	1540		2008	NVD	38	Female	2000		0		0		0		0		0		0
185	4. JC/Poly	1. Employed	1. Married	1978-06-22	Malay	2013-03-19	Landed Property	A'Level/Diploma	Professionals	Postgrad Degree	Legislator/Senior Officials/Managers	Married	>8501	No	Spontaneously	Yes	Yes		0		0		0		0		0		0		0		0		0		0		0		0		0		0		0
186	2. Secondary	2. Housewife	1. Married	1983-04-16	Chinese	2013-08-30	HDB Flat	N'Level/O'Level/ITE	Housewife	A'Level/Diploma	Legislator/Senior Officials/Managers	Married	1301-3500	Yes	Spontaneously	Yes	Yes		0		0		0		0		0		0		0		0		0		0		0		0		0		0		0
187	3. ITE	1. Employed	1. Married	1984-11-08	Chinese	2012-10-16	HDB Flat	N'Level/O'Level/ITE	Service Worker/Shop and Market Sales Worker	N'Level/O'Level/ITE	Associate Professionals/Technician	Married	1301-3500	No	Spontaneously	Yes	Yes		0		0		0		0		0		0		0		0		0		0		0		0		0		0		0
188	3. ITE	1. Employed	1. Married	1991-05-24	Malay	2012-09-04	HDB Flat	N'Level/O'Level/ITE	Clerical Workers	N'Level/O'Level/ITE	Associate Professionals/Technician	Married	1301-3500	Yes	Spontaneously	No	No	None	2009	NVD	36	Male	2.75		2011	Miscarriage	0		0		0		0		0		0		0		0		0		0		0
189	2. Secondary	1. Employed	1. Married	1971-09-19	Chinese	2013-03-12	HDB Flat	Some Secondary	Service Worker/Shop and Market Sales Worker	N'Level/O'Level/ITE	Associate Professionals/Technician	Married	1301-3500	No	Spontaneously	Yes	Yes		0		0		0		0		0		0		0		0		0		0		0		0		0		0		0
190	5. University	1. Employed	1. Married	1982-05-14	Others	2012-09-26	HDB Flat	Degree	Associate Professionals/Technician	A'Level/Diploma	Associate Professionals/Technician	Married	3501-5500	Yes	Spontaneously	Yes	Yes		0		0		0		0		0		0		0		0		0		0		0		0		0		0		0
191	4. JC/Poly	1. Employed	1. Married	1971-12-04	Chinese	2012-10-09	HDB Flat	A'Level/Diploma	Professionals	A'Level/Diploma	Associate Professionals/Technician	Married	5500-8500	Yes	Spontaneously	Yes	Yes		0		0		0		0		0		0		0		0		0		0		0		0		0		0		0
192	3. ITE	1. Employed	1. Married	1987-05-22	Chinese	2012-09-09	HDB Flat	N'Level/O'Level/ITE	Self Employed	N'Level/O'Level/ITE	Self Employed	Married	3501-5500	Yes	Spontaneously	Yes	No		2009	Miscarriage	0		0		0		0		0		0		0		0		0		0		0		0		0		0
193	4. JC/Poly	1. Employed	1. Married	1986-01-14	Chinese	2012-11-12	HDB Flat	A'Level/Diploma	Associate Professionals/Technician	A'Level/Diploma	Associate Professionals/Technician	Married	3501-5500	No	Spontaneously	Yes	No	None	2011	Miscarriage	0		0		0		0		0		0		0		0		0		0		0		0		0		0
194	2. Secondary	1. Employed	1. Married	1981-01-10	Others	2013-04-20	HDB Flat	Some Secondary	Service Worker/Shop and Market Sales Worker	A'Level/Diploma	Associate Professionals/Technician	Married	1301-3500	Yes	Spontaneously	Yes	No	None	2003	TOP	0		0		0		0		0		0		0		0		0		0		0		0		0		0
195	4. JC/Poly	1. Employed	1. Married	1975-09-28	Chinese	2012-09-26	HDB Flat	A'Level/Diploma	Professionals	A'Level/Diploma	Associate Professionals/Technician	Married	5500-8500	No	Spontaneously	No	No	None	2002	NVD	40	Female	3060		2007	NVD	40	Female	3200		2010	NVD	40	Female	3350		0		0		0		0		0		0
196	4. JC/Poly	1. Employed	1. Married	1977-07-04	Chinese	2013-04-09	HDB Flat	N'Level/O'Level/ITE	Associate Professionals/Technician	N'Level/O'Level/ITE	Associate Professionals/Technician	Married	3501-5500	No	Spontaneously	No	No	None	1996	NVD	39	Female	2721.55		2011	NVD	39	Male	3040		0		0		0		0		0		0		0		0		0
197	5. University	1. Employed	1. Married	1975-10-28	Chinese	2013-04-27	HDB Flat	Degree	Associate Professionals/Technician	Degree	Associate Professionals/Technician	Married	>8501	No	Spontaneously	No	No	None	2006	NVD	38	Male	3300		2008	NVD	38	Male	3300		0		0		0		0		0		0		0		0		0
198	4. JC/Poly	1. Employed	1. Married	1976-07-12	Chinese	2013-03-16	HDB Flat	A'Level/Diploma	Clerical Workers	Degree	Associate Professionals/Technician	Married	>8501	No	Spontaneously	Yes	Yes		0		0		0		0		0		0		0		0		0		0		0		0		0		0		0
199	4. JC/Poly	2. Housewife	1. Married	1989-08-04	Others	2013-06-16	HDB Flat	A'Level/Diploma	Housewife	A'Level/Diploma	Associate Professionals/Technician	Married	1301-3500	Yes	Spontaneously	Yes	Yes		0		0		0		0		0		0		0		0		0		0		0		0		0		0		0
200	3. ITE	2. Housewife	1. Married	1977-05-07	Chinese	2013-04-14	HDB Flat	N'Level/O'Level/ITE	Housewife	N'Level/O'Level/ITE	Associate Professionals/Technician	Married	1301-3500	Yes	Spontaneously	No	No	None	2009	NVD	40	Female	99999		2012	Miscarriage	0		0		0		0		0		0		0		0		0		0		0
201	2. Secondary	2. Housewife	1. Married	1984-07-12	Chinese	2012-09-08	HDB Flat	Some Secondary	Housewife	Some Secondary	Self Employed	Married	1301-3500	No	Spontaneously	Yes	Yes		0		0		0		0		0		0		0		0		0		0		0		0		0		0		0
202	2. Secondary	1. Employed	1. Married	1980-12-22	Chinese	2012-09-05	HDB Flat	Some Secondary	Clerical Workers	A'Level/Diploma	Associate Professionals/Technician	Married	3501-5500	No	Spontaneously	Yes	Yes		0		0		0		0		0		0		0		0		0		0		0		0		0		0		0
203	2. Secondary	2. Housewife	1. Married	1990-01-07	Chinese	2012-10-09	HDB Flat	N'Level/O'Level/ITE	Housewife	Degree	Associate Professionals/Technician	Married	1301-3500	No	Spontaneously	Yes	Yes		0		0		0		0		0		0		0		0		0		0		0		0		0		0		0
204	4. JC/Poly	1. Employed	1. Married	1982-10-07	Malay	2012-11-07	HDB Flat	A'Level/Diploma	Associate Professionals/Technician	N'Level/O'Level/ITE	Service Worker/Shop and Market Sales Worker	Married	1301-3500	Yes	Spontaneously	Yes	Yes		0		0		0		0		0		0		0		0		0		0		0		0		0		0		0
205	3. ITE	1. Employed	1. Married	1983-01-19	Malay	2012-10-16	HDB Flat	N'Level/O'Level/ITE	Associate Professionals/Technician	A'Level/Diploma	Associate Professionals/Technician	Married	3501-5500	No	Spontaneously	No	No	None	2010	NVD	38	Female	3165		0		0		0		0		0		0		0		0		0		0		0		0
206	4. JC/Poly	1. Employed	1. Married	1983-08-11	Malay	2013-03-08	HDB Flat	A'Level/Diploma	Associate Professionals/Technician	A'Level/Diploma	Associate Professionals/Technician	Married	3501-5500	No	Spontaneously	No	No	None	2011	LSCS	37	Male	3130		2010	Miscarriage	0		0		0		0		0		0		0		0		0		0		0
207	4. JC/Poly	1. Employed	1. Married	1983-05-19	Chinese	2013-11-07	HDB Flat	A'Level/Diploma	Professionals	Degree	Professionals	Married	>8501	No	Spontaneously	No	No	None	2010	NVD	40	Female	2970		0		0		0		0		0		0		0		0		0		0		0		0
208	5. University	1. Employed	1. Married	1975-07-12	Chinese	2012-12-31	HDB Flat	Degree	Associate Professionals/Technician	A'Level/Diploma	Associate Professionals/Technician	Married	5500-8500	No	Spontaneously	No	No	None	2009	LSCS	40	Female	3000		0		0		0		0		0		0		0		0		0		0		0		0
209	2. Secondary	1. Employed	1. Married	1982-01-27	Chinese	2012-12-17	HDB Flat	N'Level/O'Level/ITE	Service Worker/Shop and Market Sales Worker	N'Level/O'Level/ITE	Associate Professionals/Technician	Married	3501-5500	Yes	Spontaneously	No	No	None	2007	NVD	38	Male	2585		0		0		0		0		0		0		0		0		0		0		0		0
210	4. JC/Poly	1. Employed	1. Married	1985-05-09	Malay	2012-12-18	HDB Flat	A'Level/Diploma	Associate Professionals/Technician	A'Level/Diploma	Associate Professionals/Technician	Married	1301-3500	No	Spontaneously	Yes	No	None	2012	Miscarriage	0		0		0		0		0		0		0		0		0		0		0		0		0		0
211	5. University	1. Employed	1. Married	1977-03-09	Chinese	2012-11-29	HDB Flat	Degree	Associate Professionals/Technician	Postgrad Degree	Associate Professionals/Technician	Married	>8501	Yes	Assisted Reproductive Techniques	Yes	Yes		0		0		0		0		0		0		0		0		0		0		0		0		0		0		0
212	5. University	1. Employed	1. Married	1986-11-27	Malay	2013-09-21	HDB Flat	Degree	Professionals	Degree	Professionals	Married	1301-3500	No	Spontaneously	Yes	No	None	2011	Miscarriage	8		0		0		0		0		0		0		0		0		0		0		0		0		0
213	2. Secondary	2. Housewife	1. Married	1993-06-23	Malay	2014-02-02	HDB Flat	N'Level/O'Level/ITE	Housewife	N'Level/O'Level/ITE	Not Employed	Married	<1300	Yes	Spontaneously	Yes	No	None	2011	NVD	38	Male	2965		2009	TOP	10		0		0		0		0		0		0		0		0		0		0
214	5. University	1. Employed	1. Married	1986-07-11	Chinese	2013-07-26	HDB Flat	Degree	Professionals	Degree	Service Worker/Shop and Market Sales Worker	Married	5500-8500	No	Spontaneously	Yes	Yes		0		0		0		0		0		0		0		0		0		0		0		0		0		0		0
215	4. JC/Poly	1. Employed	1. Married	1983-02-04	Malay	2013-07-08	HDB Flat	A'Level/Diploma	Clerical Workers	N'Level/O'Level/ITE	Cleaners, Labourers and Related Workers	Married	1301-3500	Yes	Assisted Reproductive Techniques	Yes	Yes		0		0		0		0		0		0		0		0		0		0		0		0		0		0		0
216	2. Secondary	1. Employed	1. Married	1987-11-09	Chinese	2013-11-19	HDB Flat	N'Level/O'Level/ITE	Clerical Workers	A'Level/Diploma	Associate Professionals/Technician	Married	1301-3500	Yes	Spontaneously	Yes	No	None	2006	NVD	40	Male	3800		2009	TOP	12		0		0		0		0		0		0		0		0		0		0
217	4. JC/Poly	1. Employed	1. Married	1985-07-15	Chinese	2012-11-17	HDB Flat	A'Level/Diploma	Clerical Workers	N'Level/O'Level/ITE	Associate Professionals/Technician	Married	1301-3500	Yes	Spontaneously	No	No	None	2011	NVD	39	Female	2700		2009	Miscarriage	0		0		0		0		0		0		0		0		0		0		0
218	5. University	1. Employed	1. Married	1978-04-04	Chinese	2013-07-12	HDB Flat	Degree	Professionals	Degree	Professionals	Married	>8501	Yes	Spontaneously	No	No	Preterm delivery (i.e delivered at less than 37 weeks of pregnancy), Delivered newborn with birthweight <2.5Kg, Hypertension during pregnancy	2010	LSCS	34	Male	1720	Medically indicated for delivery	0		0		0		0		0		0		0		0		0		0		0		0
219	4. JC/Poly	1. Employed	1. Married	1988-11-13	Others	2013-11-22	HDB Flat	A'Level/Diploma	Professionals	N'Level/O'Level/ITE	Professionals	Married	3501-5500	No	Spontaneously	Yes	Yes		0		0		0		0		0		0		0		0		0		0		0		0		0		0		0
220	2. Secondary	1. Employed	1. Married	1984-11-05	Chinese	2013-09-10	HDB Flat	N'Level/O'Level/ITE	Service Worker/Shop and Market Sales Worker	Degree	Professionals	Single	1301-3500	No	Spontaneously	No	Yes		0		0		0		0		0		0		0		0		0		0		0		0		0		0		0
221	4. JC/Poly	2. Housewife	1. Married	1978-07-19	Chinese	2012-12-22	HDB Flat	A'Level/Diploma	Housewife	Some Secondary	Self Employed	Married	1301-3500	No	Spontaneously	No	No	None	2001	NVD	40	Male	3100		2003	NVD	40	Female	3300		0		0		0		0		0		0		0		0		0
222	3. ITE	2. Housewife	1. Married	1983-10-21	Malay	2013-11-30	HDB Flat	N'Level/O'Level/ITE	Housewife	N'Level/O'Level/ITE	Service Worker/Shop and Market Sales Worker	Married	1301-3500	No	Spontaneously	Yes	No	None	2007	NVD	39	Male	3400		0		0		0		0		0		0		0		0		0		0		0		0
223	4. JC/Poly	1. Employed	1. Married	1981-03-06	Malay	2012-10-04	HDB Flat	A'Level/Diploma	Clerical Workers	N'Level/O'Level/ITE	Professionals	Married	5500-8500	Yes	Spontaneously	No	No	None	2010	NVD	37	Male	2970		0		0		0		0		0		0		0		0		0		0		0		0
224	4. JC/Poly	1. Employed	1. Married	1978-05-09	Malay	2012-12-16	HDB Flat	A'Level/Diploma	Associate Professionals/Technician	N'Level/O'Level/ITE	Associate Professionals/Technician	Married	3501-5500	No	Spontaneously	Yes	No	None	2000	NVD	38	Female	2680		0		0		0		0		0		0		0		0		0		0		0		0
225	4. JC/Poly	1. Employed	1. Married	1984-04-19	Chinese	2013-07-20	HDB Flat	A'Level/Diploma	Clerical Workers	N'Level/O'Level/ITE	Service Worker/Shop and Market Sales Worker	Married	3501-5500	Yes	Spontaneously	Yes	Yes		0		0		0		0		0		0		0		0		0		0		0		0		0		0		0
226	5. University	1. Employed	1. Married	1977-08-30	Chinese	2014-04-04	HDB Flat	Degree	Legislator/Senior Officials/Managers	Degree	Not Employed	Married	3501-5500	Yes	Spontaneously	Yes	Yes		0		0		0		0		0		0		0		0		0		0		0		0		0		0		0
227	5. University	1. Employed	1. Married	1984-03-09	Chinese	2014-05-06	HDB Flat	Degree	Professionals	N'Level/O'Level/ITE	Legislator/Senior Officials/Managers	Married	5500-8500	No	Spontaneously	Yes	Yes		0		0		0		0		0		0		0		0		0		0		0		0		0		0		0
228	2. Secondary	2. Housewife	1. Married	1988-09-18	Malay	2013-11-10	HDB Flat	Some Secondary	Housewife	N'Level/O'Level/ITE	Associate Professionals/Technician	Married	1301-3500	No	Spontaneously	Yes	No	None	2003	NVD	37	Female	2870		2010	NVD	38	Female	3200		2011	NVD	37	Female	3000		0		0		0		0		0		0
229	4. JC/Poly	1. Employed	1. Married	1977-10-31	Chinese	2013-08-01	HDB Flat	A'Level/Diploma	Self Employed	N'Level/O'Level/ITE	Self Employed	Married	3501-5500	Yes	Spontaneously	Yes	Yes		0		0		0		0		0		0		0		0		0		0		0		0		0		0		0
230	3. ITE	1. Employed	2. Single	1988-05-16	Chinese	2013-07-28	HDB Flat	N'Level/O'Level/ITE	Service Worker/Shop and Market Sales Worker	N'Level/O'Level/ITE	Professionals	Single	1301-3500	Yes	Spontaneously	Yes	Yes		0		0		0		0		0		0		0		0		0		0		0		0		0		0		0
231	4. JC/Poly	2. Housewife	1. Married	1983-01-11	Malay	2013-09-08	HDB Flat	A'Level/Diploma	Housewife	N'Level/O'Level/ITE	Service Worker/Shop and Market Sales Worker	Married	1301-3500	No	Spontaneously	No	No	None	2012	NVD	40	Female	3400		0		0		0		0		0		0		0		0		0		0		0		0
232	5. University	1. Employed	1. Married	1978-12-23	Others	2013-11-22	HDB Flat	Postgrad Degree	Professionals	Postgrad Degree	Professionals	Married	5500-8500	Yes	Spontaneously	Yes	Yes		0		0		0		0		0		0		0		0		0		0		0		0		0		0		0
233	5. University	1. Employed	1. Married	1981-10-26	Chinese	2012-12-21	HDB Flat	Degree	Associate Professionals/Technician	Degree	Associate Professionals/Technician	Married	5500-8500	No	Spontaneously	Yes	No	None	2012	Miscarriage	0		0		0		0		0		0		0		0		0		0		0		0		0		0
234	4. JC/Poly	1. Employed	1. Married	1988-11-03	Indian	2013-08-20	HDB Flat	A'Level/Diploma	Clerical Workers	A'Level/Diploma	Associate Professionals/Technician	Married	1301-3500	Yes	Spontaneously	Yes	Yes		0		0		0		0		0		0		0		0		0		0		0		0		0		0		0
235	5. University	1. Employed	1. Married	1980-10-23	Indian	2013-07-17	HDB Flat	Degree	Professionals	Degree	Legislator/Senior Officials/Managers	Married	5500-8500	Yes	Spontaneously	No	No	None	2008	Miscarriage	10		0		2007	NVD	42	Female	3315		2011	Miscarriage	8		0		0		0		0		0		0		0
236	2. Secondary	2. Housewife	1. Married	1976-11-05	Others	2013-10-19	HDB Flat	N'Level/O'Level/ITE	Housewife	A'Level/Diploma	Associate Professionals/Technician	Married	1301-3500	No	Spontaneously	No	No	None	2003	NVD	40	Male	3520		2005	LSCS	38	Male	3280		0		0		0		0		0		0		0		0		0
237	3. ITE	1. Employed	1. Married	1979-09-24	Malay	2014-04-17	HDB Flat	N'Level/O'Level/ITE	Plant and Machine Operators and Assemblers	N'Level/O'Level/ITE	Associate Professionals/Technician	Married	1301-3500	No	Spontaneously	Yes	No	None	2000	NVD	40	Female	2950		2002	NVD	40	Male	3330		2013	Miscarriage	7		0		0		0		0		0		0		0
238	4. JC/Poly	1. Employed	1. Married	1988-02-08	Chinese	2013-12-02	HDB Flat	A'Level/Diploma	Professionals	Degree	Professionals	Married	5500-8500	No	Spontaneously	No	No	None	2012	LSCS	38	Female	2994		0		0		0		0		0		0		0		0		0		0		0		0
239	5. University	1. Employed	1. Married	1981-09-25	Indian	2012-10-20	HDB Flat	Degree	Service Worker/Shop and Market Sales Worker	A'Level/Diploma	Professionals	Married	1301-3500	Yes	Spontaneously	No	No	None	2005	NVD	40	Male	3600		0		0		0		0		0		0		0		0		0		0		0		0
240	5. University	1. Employed	1. Married	1982-12-04	Chinese	2014-05-10	HDB Flat	Degree	Legislator/Senior Officials/Managers	Postgrad Degree	Legislator/Senior Officials/Managers	Married	>8501	Yes	Spontaneously	No	No	None	2010	NVD	36	Male	2890		0		0		0		0		0		0		0		0		0		0		0		0
241	4. JC/Poly	1. Employed	1. Married	1986-07-06	Chinese	2013-08-31	HDB Flat	A'Level/Diploma	Professionals	A'Level/Diploma	Don't Know	Married	3501-5500	Yes	Spontaneously	Yes	Yes		0		0		0		0		0		0		0		0		0		0		0		0		0		0		0
242	2. Secondary	2. Housewife	1. Married	1987-02-07	Malay	2013-08-19	HDB Flat	Some Secondary	Housewife	N'Level/O'Level/ITE	Production Craftsman and Related Worker	Married	1301-3500	Yes	Spontaneously	No	No	None	2004	NVD	37	Male	2609		2006	NVD	38	Male	3000		2009	NVD	37	Female	2930		2010	NVD	37	Male	3045		0		0		0
243	5. University	1. Employed	1. Married	1981-07-24	Chinese	2014-03-15	HDB Flat	Degree	Professionals	Degree	Professionals	Married	5500-8500	Yes	Spontaneously	Yes	No	None	2011	Miscarriage	0		0		2013	Miscarriage	0		0		0		0		0		0		0		0		0		0		0
244	5. University	1. Employed	1. Married	1978-07-17	Chinese	2013-09-06	HDB Flat	Degree	Professionals	Degree	Legislator/Senior Officials/Managers	Married	5500-8500	Yes	Spontaneously	No	No	None	2011	NVD	39	Female	3280		0		0		0		0		0		0		0		0		0		0		0		0
245	2. Secondary	2. Housewife	1. Married	1975-08-09	Chinese	2012-10-17	HDB Flat	Some Secondary	Housewife	Some Secondary	Service Worker/Shop and Market Sales Worker	Married	<1300	No	Spontaneously	Yes	No		2000	TOP	0		0		2002	TOP	0		0		2004	TOP	0		0		0		0		0		0		0		0
246	5. University	1. Employed	1. Married	1986-07-14	Others	2013-07-07	HDB Flat	Postgrad Degree	Professionals	Postgrad Degree	Professionals	Married	5500-8500	Yes	Spontaneously	Yes	Yes		0		0		0		0		0		0		0		0		0		0		0		0		0		0		0
247	5. University	2. Housewife	1. Married	1984-08-11	Others	2014-04-19	HDB Flat	Degree	Housewife	A'Level/Diploma	Professionals	Married	3501-5500	Yes	Spontaneously	Yes	No	None	2008	TOP	4		0		0		0		0		0		0		0		0		0		0		0		0		0
248	5. University	1. Employed	1. Married	1984-09-14	Chinese	2013-06-28	HDB Flat	Degree	Professionals	Degree	Professionals	Married	5500-8500	Yes	Spontaneously	Yes	Yes		0		0		0		0		0		0		0		0		0		0		0		0		0		0		0
249	5. University	1. Employed	1. Married	1983-08-12	Chinese	2013-07-15	HDB Flat	Degree	Professionals	Degree	Professionals	Married	5500-8500	Yes	Spontaneously	Yes	Yes		0		0		0		0		0		0		0		0		0		0		0		0		0		0		0
250	5. University	1. Employed	1. Married	1983-09-18	Others	2013-07-08	HUDC/Executive Condo	Degree	Professionals	Degree	Professionals	Married	>8501	Yes	Spontaneously	No	No	None	2009	NVD	40	Female	3500		0		0		0		0		0		0		0		0		0		0		0		0
251	4. JC/Poly	1. Employed	1. Married	1981-03-24	Chinese	2013-09-11	HDB Flat	A'Level/Diploma	Professionals	Degree	Professionals	Married	5500-8500	Yes	Spontaneously	No	No	None	2009	Assisted	40	Male	3300		2011	Miscarriage	12		0		0		0		0		0		0		0		0		0		0
252	3. ITE	1. Employed	2. Single	1989-01-12	Malay	2013-08-30	HDB Flat	N'Level/O'Level/ITE	Associate Professionals/Technician	Completed PSLE	Associate Professionals/Technician	Single	1301-3500	No	Spontaneously	Yes	Yes		0		0		0		0		0		0		0		0		0		0		0		0		0		0		0
253	2. Secondary	2. Housewife	1. Married	1975-10-08	Indian	2012-11-10	HDB Flat	N'Level/O'Level/ITE	Housewife	N'Level/O'Level/ITE	Professionals	Married	1301-3500	No	Spontaneously	No	Yes		0		0		0		0		0		0		0		0		0		0		0		0		0		0		0
254	4. JC/Poly	1. Employed	1. Married	1975-01-20	Chinese	2013-07-02	HDB Flat	A'Level/Diploma	Professionals	A'Level/Diploma	Professionals	Married	>8501	Yes	Assisted Reproductive Techniques	No	No	None	2010	NVD	38	Male	3000		0		0		0		0		0		0		0		0		0		0		0		0
255	4. JC/Poly	1. Employed	1. Married	1983-12-21	Malay	2014-01-02	HDB Flat	A'Level/Diploma	Service Worker/Shop and Market Sales Worker	A'Level/Diploma	Service Worker/Shop and Market Sales Worker	Married	3501-5500	Yes	Spontaneously	Yes	Yes		0		0		0		0		0		0		0		0		0		0		0		0		0		0		0
256	5. University	2. Housewife	1. Married	1979-05-17	Malay	2013-10-18	HDB Flat	Degree	Housewife	Postgrad Degree	Legislator/Senior Officials/Managers	Married	>8501	Yes	Spontaneously	No	No	None	2010	LSCS	37	Female	2960		0		0		0		0		0		0		0		0		0		0		0		0
257	5. University	2. Housewife	1. Married	1979-06-04	Chinese	2014-04-23	HDB Flat	Degree	Housewife	Degree	Professionals	Married	5500-8500	Yes	Assisted Reproductive Techniques	Yes	Yes		0		0		0		0		0		0		0		0		0		0		0		0		0		0		0
258	4. JC/Poly	1. Employed	1. Married	1981-06-07	Malay	2013-06-23	HDB Flat	A'Level/Diploma	Clerical Workers	A'Level/Diploma	Associate Professionals/Technician	Married	3501-5500	No	Spontaneously	No	No	None	2008	NVD	38	Male	3000		2009	NVD	38	Male	2900		0		0		0		0		0		0		0		0		0
259	5. University	1. Employed	2. Single	1974-10-20	Chinese	2013-06-21	HUDC/Executive Condo	Degree	Professionals	Postgrad Degree	Professionals	Single	>8501	Yes	Spontaneously	Yes	Yes		0		0		0		0		0		0		0		0		0		0		0		0		0		0		0
260	5. University	1. Employed	1. Married	1979-03-19	Others	2012-12-26	HDB Flat	Postgrad Degree	Professionals	N'Level/O'Level/ITE	Associate Professionals/Technician	Married	5500-8500	Yes	Assisted Reproductive Techniques	No	No	None	2010	NVD	40	Female	2900		0		0		0		0		0		0		0		0		0		0		0		0
261	5. University	1. Employed	1. Married	1974-12-13	Others	2013-05-25	HDB Flat	Degree	Professionals	A'Level/Diploma	Professionals	Married	1301-3500	No	Spontaneously	No	No	None	1999	NVD	40	Female	3084		0		0		0		0		0		0		0		0		0		0		0		0
262	5. University	1. Employed	1. Married	1978-05-17	Chinese	2013-12-23	HDB Flat	Postgrad Degree	Professionals	Degree	Professionals	Married	>8501	Yes	Spontaneously	Yes	No	None	2011	Miscarriage	6		0		0		0		0		0		0		0		0		0		0		0		0		0
263	2. Secondary	1. Employed	1. Married	1978-09-09	Others	2014-02-04	HDB Flat	N'Level/O'Level/ITE	Service Worker/Shop and Market Sales Worker	A'Level/Diploma	Associate Professionals/Technician	Married	5500-8500	No	Spontaneously	No	No	None	2009	NVD	38	Male	3250		0		0		0		0		0		0		0		0		0		0		0		0
264	5. University	1. Employed	1. Married	1984-05-11	Chinese	2013-12-02	Apartment/Condominium	Degree	Professionals	Degree	Professionals	Married	>8501	Yes	Spontaneously	Yes	Yes		0		0		0		0		0		0		0		0		0		0		0		0		0		0		0
265	5. University	1. Employed	1. Married	1981-11-15	Chinese	2014-02-12	HDB Flat	Degree	Professionals	Degree	Professionals	Married	>8501	Yes	Spontaneously	Yes	Yes		0		0		0		0		0		0		0		0		0		0		0		0		0		0		0
266	4. JC/Poly	1. Employed	1. Married	1986-09-25	Malay	2013-04-11	HDB Flat	A'Level/Diploma	Associate Professionals/Technician	A'Level/Diploma	Associate Professionals/Technician	Married	3501-5500	No	Spontaneously	Yes	Yes		0		0		0		0		0		0		0		0		0		0		0		0		0		0		0
267	2. Secondary	2. Housewife	1. Married	1991-09-09	Malay	2013-09-15	HDB Flat	N'Level/O'Level/ITE	Housewife	N'Level/O'Level/ITE	Cleaners, Labourers and Related Workers	Married	1301-3500	Yes	Spontaneously	Yes	No	None	2008	Miscarriage	9		0		2009	Miscarriage	14		0		2009	Miscarriage	4		0		2011	Miscarriage	11		0		2012	Miscarriage	6		0
268	5. University	1. Employed	1. Married	1976-09-26	Chinese	2013-06-29	HDB Flat	Degree	Professionals	Postgrad Degree	Legislator/Senior Officials/Managers	Married	>8501	No	Spontaneously	No	No	None	2005	Assisted	39	Female	3980		2006	NVD	38	Female	3640		2008	NVD	38	Male	3710		2009	NVD	38	Female	3540		0		0		0
269	3. ITE	2. Housewife	1. Married	1989-03-08	Malay	2012-11-07	HDB Flat	N'Level/O'Level/ITE	Housewife	Some Secondary	Service Worker/Shop and Market Sales Worker	Married	1301-3500	No	Spontaneously	Yes	Yes		0		0		0		0		0		0		0		0		0		0		0		0		0		0		0
270	5. University	1. Employed	1. Married	1971-07-20	Chinese	2013-07-09	HDB Flat	Degree	Professionals	Some Primary	Service Worker/Shop and Market Sales Worker	Married	>8501	Yes	Spontaneously	Yes	No	None	2012	Miscarriage	10		0		0		0		0		0		0		0		0		0		0		0		0		0
271	4. JC/Poly	1. Employed	1. Married	1986-05-18	Others	2013-12-12	HDB Flat	A'Level/Diploma	Associate Professionals/Technician	A'Level/Diploma	Associate Professionals/Technician	Married	3501-5500	Yes	Spontaneously	Yes	No	None	2012	Miscarriage	6		0		0		0		0		0		0		0		0		0		0		0		0		0
272	5. University	1. Employed	1. Married	1982-05-25	Chinese	2013-09-02	HDB Flat	Degree	Professionals	Postgrad Degree	Professionals	Married	>8501	Yes	Spontaneously	No	No	None	2009	NVD	37	Male	2870		0		0		0		0		0		0		0		0		0		0		0		0
273	5. University	1. Employed	1. Married	1984-02-06	Malay	2014-01-05	HDB Flat	Postgrad Degree	Professionals	Degree	Self Employed	Married	5500-8500	Yes	Spontaneously	Yes	Yes		0		0		0		0		0		0		0		0		0		0		0		0		0		0		0
274	5. University	1. Employed	1. Married	1989-12-04	Chinese	2013-09-17	HDB Flat	A'Level/Diploma	Professionals	A'Level/Diploma	Associate Professionals/Technician	Married	1301-3500	No	Spontaneously	Yes	Yes		0		0		0		0		0		0		0		0		0		0		0		0		0		0		0
275	4. JC/Poly	1. Employed	1. Married	1980-02-11	Others	2014-01-01	HDB Flat	A'Level/Diploma	Professionals	N'Level/O'Level/ITE	Self Employed	Married	3501-5500	Yes	Spontaneously	No	No	None	2002	NVD	40	Female	2670		2008	NVD	40	Female	2700		0		0		0		0		0		0		0		0		0
276	4. JC/Poly	1. Employed	1. Married	1982-11-08	Malay	2014-05-11	HDB Flat	A'Level/Diploma	Professionals	A'Level/Diploma	Professionals	Married	3501-5500	Yes	Spontaneously	Yes	No	None	2012	Ectopic Pregnancy	5		0		0		0		0		0		0		0		0		0		0		0		0		0
277	2. Secondary	1. Employed	1. Married	1990-01-28	Chinese	2013-01-01	HDB Flat	N'Level/O'Level/ITE	Clerical Workers	N'Level/O'Level/ITE	Associate Professionals/Technician	Married	1301-3500	No	Spontaneously	No	No		2008	NVD	40	Female	3000		0		0		0		0		0		0		0		0		0		0		0		0
278	4. JC/Poly	1. Employed	1. Married	1988-10-13	Malay	2014-04-09	HDB Flat	A'Level/Diploma	Associate Professionals/Technician	A'Level/Diploma	Professionals	Married	5500-8500	Yes	Assisted Reproductive Techniques	Yes	Yes		0		0		0		0		0		0		0		0		0		0		0		0		0		0		0
279	5. University	1. Employed	1. Married	1978-01-11	Chinese	2013-09-21	HDB Flat	Degree	Associate Professionals/Technician	A'Level/Diploma	Associate Professionals/Technician	Married	3501-5500	Yes	Spontaneously	Yes	Yes		0		0		0		0		0		0		0		0		0		0		0		0		0		0		0
280	5. University	1. Employed	1. Married	1982-10-15	Chinese	2013-12-14	HDB Flat	Postgrad Degree	Professionals	Degree	Professionals	Married	>8501	Yes	Spontaneously	Yes	Yes		0		0		0		0		0		0		0		0		0		0		0		0		0		0		0
281	3. ITE	1. Employed	1. Married	1983-01-10	Malay	2012-12-31	HDB Flat	N'Level/O'Level/ITE	Professionals	N'Level/O'Level/ITE	Professionals	Married	3501-5500	No	Spontaneously	No	No		2002	NVD	37	Male	2750		2005	NVD	38	Female	2800		2009	NVD	38	Female	2950		0		0		0		0		0		0
282	4. JC/Poly	1. Employed	1. Married	1982-06-01	Malay	2013-06-24	HDB Flat	A'Level/Diploma	Associate Professionals/Technician	A'Level/Diploma	Professionals	Married	5500-8500	No	Spontaneously	No	No	None	2011	LSCS	40	Female	2600		0		0		0		0		0		0		0		0		0		0		0		0
283	2. Secondary	2. Housewife	1. Married	1982-11-18	Others	2013-11-03	HDB Flat	Completed PSLE	Housewife	N'Level/O'Level/ITE	Production Craftsman and Related Worker	Married	1301-3500	No	Spontaneously	No	No	None	2005	NVD	37	Male	3050		2006	NVD	37	Female	2907		2010	NVD	37	Male	2750		0		0		0		0		0		0
284	5. University	1. Employed	1. Married	1977-06-23	Chinese	2013-07-21	HDB Flat	Degree	Professionals	Degree	Professionals	Married	>8501	Yes	Assisted Reproductive Techniques	No	No	None	2009	LSCS	40	Male	3350		2007	Miscarriage	5		0		2012	Miscarriage	6		0		0		0		0		0		0		0
285	2. Secondary	1. Employed	1. Married	1975-01-10	Chinese	2012-11-15	HDB Flat	Some Secondary	Clerical Workers	A'Level/Diploma	Associate Professionals/Technician	Married	3501-5500	No	Spontaneously	Yes	No	None	2011	Miscarriage	0		0		0		0		0		0		0		0		0		0		0		0		0		0
286	4. JC/Poly	1. Employed	1. Married	1983-04-21	Chinese	2013-09-03	HDB Flat	A'Level/Diploma	Associate Professionals/Technician	Degree	Professionals	Married	5500-8500	Yes	Spontaneously	Yes	Yes		0		0		0		0		0		0		0		0		0		0		0		0		0		0		0
287	5. University	2. Housewife	1. Married	1970-11-20	Others	2013-10-30	HDB Flat	Degree	Housewife	Degree	Professionals	Married	3501-5500	Yes	Spontaneously	No	No	None	1995	NVD	41	Female	3175		1998	NVD	39	Male	3200		2005	NVD	40	Male	3200		0		0		0		0		0		0
288	5. University	1. Employed	1. Married	1984-01-30	Chinese	2012-11-26	HDB Flat	Degree	Professionals	A'Level/Diploma	Service Worker/Shop and Market Sales Worker	Married	5500-8500	Yes	Spontaneously	Yes	Yes		0		0		0		0		0		0		0		0		0		0		0		0		0		0		0
289	5. University	1. Employed	1. Married	1982-07-09	Chinese	2013-10-26	HDB Flat	Degree	Professionals	Degree	Professionals	Married	5500-8500	No	Spontaneously	No	No	None	2009	NVD	38	Female	3170		0		0		0		0		0		0		0		0		0		0		0		0
290	4. JC/Poly	1. Employed	1. Married	1984-01-03	Chinese	2013-10-30	HDB Flat	A'Level/Diploma	Professionals	A'Level/Diploma	Professionals	Married	>8501	Yes	Spontaneously	Yes	Yes		0		0		0		0		0		0		0		0		0		0		0		0		0		0		0
291	5. University	1. Employed	1. Married	1981-06-18	Chinese	2013-10-04	HDB Flat	Degree	Professionals	Degree	Self Employed	Married	5500-8500	Yes	Spontaneously	No	No	Preterm delivery (i.e delivered at less than 37 weeks of pregnancy), Delivered newborn with birthweight <2.5Kg	2011	NVD	33	Male	1600	Preterm labour	0		0		0		0		0		0		0		0		0		0		0		0
292	5. University	1. Employed	1. Married	1980-11-03	Chinese	2012-11-13	HDB Flat	Degree	Associate Professionals/Technician	Postgrad Degree	Professionals	Married	5500-8500	Yes	Spontaneously	No	No	None	2008	LSCS	37	Female	3500		2006	TOP	0		0		0		0		0		0		0		0		0		0		0
293	2. Secondary	1. Employed	1. Married	1974-05-24	Chinese	2012-09-09	HDB Flat	N'Level/O'Level/ITE	Associate Professionals/Technician	A'Level/Diploma	Associate Professionals/Technician	Married	3501-5500	No	Spontaneously	No	No	None	2000	NVD	37	Male	2.515		2003	NVD	38	Female	2.64		0		0		0		0		0		0		0		0		0
294	5. University	2. Housewife	1. Married	1979-08-13	Chinese	2014-04-10	HDB Flat	Degree	Housewife	Postgrad Degree	Professionals	Married	>8501	Yes	Spontaneously	No	No	None	2009	NVD	39	Male	3200		2011	NVD	39	Male	2800		0		0		0		0		0		0		0		0		0
295	3. ITE	1. Employed	1. Married	1980-07-17	Malay	2014-04-09	HDB Flat	N'Level/O'Level/ITE	Clerical Workers	N'Level/O'Level/ITE	Professionals	Married	1301-3500	No	Spontaneously	No	No	None	2009	NVD	39	Female	2800		2012	NVD	39	Male	3000		0		0		0		0		0		0		0		0		0
296	5. University	1. Employed	1. Married	1981-05-29	Others	2013-12-12	HDB Flat	Postgrad Degree	Professionals	Degree	Professionals	Married	5500-8500	Yes	Spontaneously	Yes	Yes		0		0		0		0		0		0		0		0		0		0		0		0		0		0		0
297	4. JC/Poly	1. Employed	1. Married	1973-02-07	Others	2013-10-05	HDB Flat	A'Level/Diploma	Clerical Workers	N'Level/O'Level/ITE	Professionals	Married	1301-3500	No	Spontaneously	Yes	Yes		0		0		0		0		0		0		0		0		0		0		0		0		0		0		0
298	5. University	1. Employed	1. Married	1978-05-07	Indian	2013-09-29	HDB Flat	Degree	Professionals	Degree	Professionals	Married	5500-8500	Yes	Spontaneously	No	No	None	2008	NVD	40	Female	3450		0		0		0		0		0		0		0		0		0		0		0		0
299	5. University	2. Housewife	1. Married	1985-07-21	Indian	2013-08-11	HDB Flat	Degree	Housewife	Degree	Professionals	Married	3501-5500	Yes	Spontaneously	Yes	No	None	2012	Miscarriage	0		0		0		0		0		0		0		0		0		0		0		0		0		0
300	5. University	1. Employed	1. Married	1982-11-07	Chinese	2012-11-22	HDB Flat	Degree	Associate Professionals/Technician	Degree	Associate Professionals/Technician	Married	5500-8500	No	Spontaneously	No	No	None	2010	NVD	39	Female	2900		2011	Miscarriage	0		0		0		0		0		0		0		0		0		0		0
301	2. Secondary	1. Employed	1. Married	1983-07-12	Malay	2013-08-15	HDB Flat	N'Level/O'Level/ITE	Legislator/Senior Officials/Managers	A'Level/Diploma	Service Worker/Shop and Market Sales Worker	Married	>8501	No	Spontaneously	Yes	No	Preterm delivery (i.e delivered at less than 37 weeks of pregnancy), Delivered newborn with birthweight <2.5Kg	2000	NVD	36	Male	1900	Preterm labour	0		0		0		0		0		0		0		0		0		0		0		0
302	5. University	1. Employed	1. Married	1985-05-21	Chinese	2014-03-06	HDB Flat	Degree	Professionals	A'Level/Diploma	Not Employed	Married	1301-3500	Yes	Spontaneously	Yes	Yes		0		0		0		0		0		0		0		0		0		0		0		0		0		0		0
303	5. University	1. Employed	1. Married	1984-07-20	Malay	2013-08-20	HDB Flat	Degree	Legislator/Senior Officials/Managers	N'Level/O'Level/ITE	Professionals	Married	5500-8500	Yes	Spontaneously	Yes	No	None	2012	Miscarriage	0		0		0		0		0		0		0		0		0		0		0		0		0		0
304	5. University	1. Employed	1. Married	1987-11-09	Malay	2013-09-27	HDB Flat	Degree	Professionals	Degree	Professionals	Married	3501-5500	Yes	Spontaneously	Yes	Yes		0		0		0		0		0		0		0		0		0		0		0		0		0		0		0
305	5. University	1. Employed	1. Married	1984-10-10	Chinese	2014-03-01	HDB Flat	Degree	Professionals	Degree	Professionals	Married	5500-8500	No	Spontaneously	Yes	Yes		0		0		0		0		0		0		0		0		0		0		0		0		0		0		0
306	5. University	1. Employed	1. Married	1984-05-30	Chinese	2013-10-17	HDB Flat	Degree	Professionals	Degree	Professionals	Married	5500-8500	No	Spontaneously	Yes	No	None	2009	TOP	4		0		0		0		0		0		0		0		0		0		0		0		0		0
307	5. University	2. Housewife	1. Married	1975-12-07	Others	2013-10-05	HDB Flat	Degree	Housewife	Degree	Professionals	Married	3501-5500	Yes	Spontaneously	No	No	None	2011	NVD	38	Male	3000		0		0		0		0		0		0		0		0		0		0		0		0
308	4. JC/Poly	1. Employed	1. Married	1988-07-27	Chinese	2013-10-19	HDB Flat	A'Level/Diploma	Associate Professionals/Technician	A'Level/Diploma	Professionals	Married	3501-5500	Yes	Spontaneously	Yes	Yes		0		0		0		0		0		0		0		0		0		0		0		0		0		0		0
309	2. Secondary	1. Employed	1. Married	1974-09-13	Chinese	2014-02-18	HDB Flat	Some Secondary	Clerical Workers	Completed PSLE	Professionals	Married	1301-3500	No	Spontaneously	No	No	None	2009	LSCS	38	Female	2500		0		0		0		0		0		0		0		0		0		0		0		0
310	2. Secondary	2. Housewife	1. Married	1976-08-13	Malay	2013-10-25	HDB Flat	N'Level/O'Level/ITE	Housewife	N'Level/O'Level/ITE	Professionals	Married	1301-3500	No	Spontaneously	No	No	None	2002	NVD	40	Female	2800		2007	LSCS	39	Female	3100		2011	Miscarriage	8		0		2012	Miscarriage	12		0		0		0		0
311	5. University	1. Employed	1. Married	1981-08-23	Chinese	2014-02-15	HDB Flat	Degree	Professionals	Degree	Professionals	Married	>8501	Yes	Spontaneously	Yes	No	None	2012	Miscarriage	0		0		0		0		0		0		0		0		0		0		0		0		0		0
312	2. Secondary	1. Employed	1. Married	1978-09-13	Indian	2014-03-03	HDB Flat	Some Secondary	Clerical Workers	Postgrad Degree	Service Worker/Shop and Market Sales Worker	Married	3501-5500	Yes	Spontaneously	No	No	None	2006	NVD	99999	Male	3000		0		0		0		0		0		0		0		0		0		0		0		0
313	4. JC/Poly	1. Employed	1. Married	1976-05-20	Indian	2013-08-14	HDB Flat	A'Level/Diploma	Professionals	Degree	Legislator/Senior Officials/Managers	Married	5500-8500	Yes	Spontaneously	No	No	None	2005	NVD	40	Female	2650		2010	NVD	40	Male	2550		0		0		0		0		0		0		0		0		0
314	3. ITE	2. Housewife	1. Married	1977-09-03	Chinese	2014-03-01	HDB Flat	N'Level/O'Level/ITE	Housewife	N'Level/O'Level/ITE	Associate Professionals/Technician	Married	<1300	Yes	Spontaneously	Yes			0		0		0		0		0		0		0		0		0		0		0		0		0		0		0
315	5. University	1. Employed	1. Married	1983-11-28	Chinese	2013-11-26	HDB Flat	Degree	Professionals	Degree	Professionals	Married	>8501	No	Spontaneously	No	No	None	2012	NVD	38	Male	2895		0		0		0		0		0		0		0		0		0		0		0		0
316	5. University	1. Employed	1. Married	1978-04-13	Indian	2012-11-16	HDB Flat	Degree	Professionals	Degree	Professionals	Married	5500-8500	Yes	Spontaneously	Yes	Yes		0		0		0		0		0		0		0		0		0		0		0		0		0		0		0
317	4. JC/Poly	1. Employed	1. Married	1981-09-17	Chinese	2013-12-28	HDB Flat	A'Level/Diploma	Clerical Workers	A'Level/Diploma	Service Worker/Shop and Market Sales Worker	Married	5500-8500	Yes	Spontaneously	Yes	No	None	2002	NVD	40	Male	2990		1999	TOP	8		0		0		0		0		0		0		0		0		0		0
318	2. Secondary	2. Housewife	1. Married	1978-12-02	Malay	2013-10-04	HDB Flat	Some Secondary	Housewife	Some Secondary	Cleaners, Labourers and Related Workers	Married	1301-3500	No	Spontaneously	No	No	Preterm delivery (i.e delivered at less than 37 weeks of pregnancy), Delivered newborn with birthweight <2.5Kg	1997	NVD	38	Male	2100		1999	NVD	38	Male	2100		2002	NVD	37	Female	2400		2006	NVD	38	Female	2500		2011	NVD	35	Female	2500	Preterm labour
319	4. JC/Poly	1. Employed	2. Single	1972-09-17	Others	2013-08-29	HDB Flat	A'Level/Diploma	Self Employed	Postgrad Degree	Professionals	Single	>8501	No	Spontaneously	No	Yes		0		0		0		0		0		0		0		0		0		0		0		0		0		0		0
320	1. Primary	1. Employed	1. Married	1974-04-19	Chinese	2012-11-11	HDB Flat	Some Primary	Service Worker/Shop and Market Sales Worker	N'Level/O'Level/ITE	Clerical Workers	Married	1301-3500	No	Spontaneously	No	No	None	2005	LSCS	40	Male	3410		0		0		0		0		0		0		0		0		0		0		0		0
321	5. University	1. Employed	1. Married	1979-10-25	Chinese	2012-11-14	HDB Flat	Degree	Associate Professionals/Technician	Degree	Legislator/Senior Officials/Managers	Married	3501-5500	Yes	Spontaneously	Yes	Yes		0		0		0		0		0		0		0		0		0		0		0		0		0		0		0
322	4. JC/Poly	1. Employed	1. Married	1979-06-20	Indian	2012-12-06	HDB Flat	A'Level/Diploma	Professionals	N'Level/O'Level/ITE	Professionals	Married	3501-5500	Yes	Assisted Reproductive Techniques	No	No	None	2010	NVD	37	Male	2845		0		0		0		0		0		0		0		0		0		0		0		0
323	5. University	1. Employed	1. Married	1978-09-01	Others	2013-08-15	HDB Flat	Postgrad Degree	Professionals	Degree	Professionals	Married	5500-8500	No	Spontaneously	Yes	Yes		0		0		0		0		0		0		0		0		0		0		0		0		0		0		0
324	4. JC/Poly	1. Employed	1. Married	1989-08-03	Chinese	2014-04-08	HDB Flat	A'Level/Diploma	Professionals	Degree	Professionals	Married	5500-8500	Yes	Spontaneously	Yes	Yes		0		0		0		0		0		0		0		0		0		0		0		0		0		0		0
325	5. University	1. Employed	1. Married	1981-01-07	Malay	2014-05-17	HDB Flat	Degree	Professionals	A'Level/Diploma	Professionals	Married	5500-8500	No	Spontaneously	No	No	None	2008	NVD	38	Male	3745		2010	NVD	38	Female	3645		0		0		0		0		0		0		0		0		0
326	4. JC/Poly	1. Employed	1. Married	1983-06-02	Malay	2012-11-19	HDB Flat	A'Level/Diploma	Service Worker/Shop and Market Sales Worker	N'Level/O'Level/ITE	Production Craftsman and Related Worker	Married	1301-3500	No	Spontaneously	Yes	No		2009	LSCS	40	Male	3355		0		0		0		0		0		0		0		0		0		0		0		0
327	4. JC/Poly	2. Housewife	1. Married	1975-02-20	Others	2013-08-26	Apartment/Condominium	A'Level/Diploma	Housewife	Postgrad Degree	Legislator/Senior Officials/Managers	Married	>8501	Yes	Spontaneously	No	No	None	2010	NVD	40	Male	4000		0		0		0		0		0		0		0		0		0		0		0		0
328	3. ITE	2. Housewife	1. Married	1985-12-01	Malay	2014-02-08	HDB Flat	N'Level/O'Level/ITE	Housewife	N'Level/O'Level/ITE	Professionals	Married	1301-3500	No	Spontaneously	No	No	None	2012	LSCS	37	Female	2500		0		0		0		0		0		0		0		0		0		0		0		0
329	5. University	1. Employed	1. Married	1982-06-11	Chinese	2014-02-14	HDB Flat	Degree	Legislator/Senior Officials/Managers	Degree	Legislator/Senior Officials/Managers	Married	>8501	No	Spontaneously	Yes	Yes		0		0		0		0		0		0		0		0		0		0		0		0		0		0		0
330	3. ITE	1. Employed	1. Married	1979-10-28	Malay	2013-09-06	HDB Flat	N'Level/O'Level/ITE	Professionals	N'Level/O'Level/ITE	Professionals	Married	5500-8500	No	Spontaneously	Yes	Yes		0		0		0		0		0		0		0		0		0		0		0		0		0		0		0
331	2. Secondary	2. Housewife	1. Married	1990-08-30	Indian	2013-08-12	HDB Flat	N'Level/O'Level/ITE	Housewife	N'Level/O'Level/ITE	Associate Professionals/Technician	Married	1301-3500	Yes	Spontaneously	Yes	Yes		0		0		0		0		0		0		0		0		0		0		0		0		0		0		0
332	4. JC/Poly	2. Housewife	1. Married	1980-10-07	Malay	2014-02-01	HDB Flat	A'Level/Diploma	Housewife	A'Level/Diploma	Professionals	Married	3501-5500	Yes	Spontaneously	No	No	None	2006	NVD	39	Female	2200		2009	NVD	39	Male	3600		2011	NVD	39	Female	3200		2005	Miscarriage	4		0		0		0		0
333	5. University	2. Housewife	1. Married	1975-10-08	Chinese	2012-11-11	HDB Flat	Degree	Housewife	Postgrad Degree	Professionals	Married	>8501	Yes	Spontaneously	Yes	No		2010	Ectopic Pregnancy	0		0		0		0		0		0		0		0		0		0		0		0		0		0
334	4. JC/Poly	1. Employed	1. Married	1974-04-30	Malay	2014-01-20	HDB Flat	A'Level/Diploma	Clerical Workers	A'Level/Diploma	Professionals	Married	5500-8500	No	Spontaneously	No	No	None	1998	NVD	39	Male	2900		2000	NVD	39	Male	3300		2002	NVD	39	Male	2900		2005	NVD	39	Male	2900		2004	Miscarriage	4		0
335	2. Secondary	1. Employed	1. Married	1982-07-20	Chinese	2013-07-30	HDB Flat	N'Level/O'Level/ITE	Professionals	A'Level/Diploma	Professionals	Married	1301-3500	Yes	Spontaneously	Yes	Yes		0		0		0		0		0		0		0		0		0		0		0		0		0		0		0
336	4. JC/Poly	1. Employed	1. Married	1984-12-26	Indian	2013-10-25	HDB Flat	A'Level/Diploma	Service Worker/Shop and Market Sales Worker	N'Level/O'Level/ITE	Cleaners, Labourers and Related Workers	Married	3501-5500	No	Spontaneously	No	No	Delivered newborn with birthweight <2.5Kg	2012	Assisted	38	Female	2464		0		0		0		0		0		0		0		0		0		0		0		0
337	5. University	1. Employed	1. Married	1983-03-14	Indian	2013-11-23	HDB Flat	Degree	Professionals	Postgrad Degree	Professionals	Married	>8501	No	Spontaneously	No	No	None	2009	LSCS	39	Male	4000		0		0		0		0		0		0		0		0		0		0		0		0
338	4. JC/Poly	1. Employed	2. Single	1989-10-08	Chinese	2013-07-29	HDB Flat	A'Level/Diploma	Clerical Workers	N'Level/O'Level/ITE	Professionals	Single	1301-3500	No	Spontaneously	Yes	Yes		0		0		0		0		0		0		0		0		0		0		0		0		0		0		0
339	4. JC/Poly	1. Employed	1. Married	1985-08-29	Chinese	2013-08-03	HDB Flat	A'Level/Diploma	Service Worker/Shop and Market Sales Worker	A'Level/Diploma	Associate Professionals/Technician	Married	3501-5500	No	Spontaneously	Yes	Yes		0		0		0		0		0		0		0		0		0		0		0		0		0		0		0
340	3. ITE	2. Housewife	1. Married	1994-05-25	Chinese	2013-07-27	HDB Flat	N'Level/O'Level/ITE	Not Employed	N'Level/O'Level/ITE	Service Worker/Shop and Market Sales Worker	Married	1301-3500	Yes	Spontaneously	Yes	Yes		0		0		0		0		0		0		0		0		0		0		0		0		0		0		0
341	2. Secondary	1. Employed	2. Single	1989-02-01	Malay	2012-11-14	HDB Flat	Some Secondary	Clerical Workers	Some Secondary	Professionals	Single	1301-3500	No	Spontaneously	No	No	None	2008	NVD	40	Male	3094		0		0		0		0		0		0		0		0		0		0		0		0
342	2. Secondary	2. Housewife	1. Married	1990-08-07	Malay	2013-09-17	HDB Flat	N'Level/O'Level/ITE	Housewife	N'Level/O'Level/ITE	Cleaners, Labourers and Related Workers	Married	1301-3500	Yes	Spontaneously	No	No	None	2011	LSCS	40	Female	3500		0		0		0		0		0		0		0		0		0		0		0		0
343	4. JC/Poly	1. Employed	2. Single	1989-12-10	Chinese	2013-07-16	HDB Flat	A'Level/Diploma	Professionals	Degree	Professionals	Single	1301-3500	No	Spontaneously	Yes	Yes		0		0		0		0		0		0		0		0		0		0		0		0		0		0		0
344	4. JC/Poly	1. Employed	1. Married	1978-02-23	Others	2012-12-24	HDB Flat	A'Level/Diploma	Associate Professionals/Technician	A'Level/Diploma	Associate Professionals/Technician	Married	5500-8500	Yes	Spontaneously	No	No	None	2009	NVD	38	Male	3000		2008	Miscarriage	0		0		0		0		0		0		0		0		0		0		0
345	5. University	1. Employed	1. Married	1981-10-31	Indian	2013-08-21	HDB Flat	Degree	Service Worker/Shop and Market Sales Worker	N'Level/O'Level/ITE	Professionals	Married	3501-5500	Yes	Assisted Reproductive Techniques	Yes	Yes		0		0		0		0		0		0		0		0		0		0		0		0		0		0		0
346	4. JC/Poly	1. Employed	1. Married	1985-03-01	Chinese	2014-02-07	HDB Flat	A'Level/Diploma	Clerical Workers	Some Secondary	Self Employed	Married	5500-8500	Yes	Spontaneously	Yes	No	None	2006	TOP	4		0		0		0		0		0		0		0		0		0		0		0		0		0
347	5. University	1. Employed	1. Married	1982-11-06	Chinese	2013-09-08	HDB Flat	Postgrad Degree	Professionals	Degree	Professionals	Married	3501-5500	Yes	Spontaneously	No	No	None	2011	NVD	37	Female	3000		0		0		0		0		0		0		0		0		0		0		0		0
348	4. JC/Poly	1. Employed	1. Married	1981-06-19	Malay	2013-07-21	HDB Flat	A'Level/Diploma	Professionals	A'Level/Diploma	Professionals	Married	3501-5500	Yes	Spontaneously	Yes	Yes		0		0		0		0		0		0		0		0		0		0		0		0		0		0		0
349	5. University	2. Housewife	1. Married	1981-10-15	Others	2013-04-11	HDB Flat	Degree	Housewife	Degree	Associate Professionals/Technician	Married	3501-5500	Yes	Assisted Reproductive Techniques	Yes	No	None	2008	Miscarriage	0		0		2010	Miscarriage	0		0		0		0		0		0		0		0		0		0		0
350	4. JC/Poly	1. Employed	1. Married	1979-06-27	Chinese	2012-11-20	HDB Flat	A'Level/Diploma	Professionals	Degree	Legislator/Senior Officials/Managers	Married	>8501	Yes	Spontaneously	No	No	None	2011	LSCS	38	Male	2690		0		0		0		0		0		0		0		0		0		0		0		0
351	4. JC/Poly	1. Employed	1. Married	1984-02-06	Malay	2012-12-22	HDB Flat	A'Level/Diploma	Professionals	A'Level/Diploma	Professionals	Married	3501-5500	Yes	Assisted Reproductive Techniques	Yes	Yes		0		0		0		0		0		0		0		0		0		0		0		0		0		0		0
352	5. University	1. Employed	1. Married	1984-02-22	Chinese	2013-11-15	Landed Property	Degree	Professionals	Degree	Professionals	Married	>8501	Yes	Spontaneously	Yes	Yes		0		0		0		0		0		0		0		0		0		0		0		0		0		0		0
353	5. University	1. Employed	1. Married	1985-10-24	Others	2013-07-21	HDB Flat	Degree	Professionals	Degree	Legislator/Senior Officials/Managers	Married	>8501	No	Spontaneously	No	No	None	2011	NVD	39	Male	3000		0		0		0		0		0		0		0		0		0		0		0		0
354	4. JC/Poly	1. Employed	1. Married	1974-05-09	Chinese	2012-11-26	HDB Flat	A'Level/Diploma	Clerical Workers	N'Level/O'Level/ITE	Legislator/Senior Officials/Managers	Married	5500-8500	No	Spontaneously	No	No	Preterm delivery (i.e delivered at less than 37 weeks of pregnancy), Delivered newborn with birthweight <2.5Kg, Hypertension during pregnancy	2006	NVD	40	Female	2900		2009	NVD	35	Female	2100	PROM	2011	LSCS	32	Female	1300	PROM, Preterm labour, Hypertension without medication	0		0		0		0		0		0
355	4. JC/Poly	1. Employed	1. Married	1979-07-17	Chinese	2012-11-15	HDB Flat	A'Level/Diploma	Professionals	Degree	Legislator/Senior Officials/Managers	Married	5500-8500	Yes	Spontaneously	Yes	No	None	2010	Miscarriage	0		0		0		0		0		0		0		0		0		0		0		0		0		0
356	2. Secondary	1. Employed	1. Married	1982-01-22	Chinese	2013-11-05	HDB Flat	N'Level/O'Level/ITE	Associate Professionals/Technician	A'Level/Diploma	Professionals	Married	3501-5500	Yes	Spontaneously	Yes	Yes		0		0		0		0		0		0		0		0		0		0		0		0		0		0		0
357	4. JC/Poly	1. Employed	1. Married	1988-06-11	Chinese	2012-10-14	HDB Flat	A'Level/Diploma	Professionals	A'Level/Diploma	Associate Professionals/Technician	Married	3501-5500	No	Spontaneously	Yes	Yes		0		0		0		0		0		0		0		0		0		0		0		0		0		0		0
358	4. JC/Poly	1. Employed	1. Married	1982-01-24	Chinese	2012-11-23	HDB Flat	A'Level/Diploma	Associate Professionals/Technician	Degree	Associate Professionals/Technician	Married	3501-5500	Yes	Spontaneously	Yes	Yes		0		0		0		0		0		0		0		0		0		0		0		0		0		0		0
359	5. University	1. Employed	1. Married	1979-08-19	Chinese	2013-09-27	HDB Flat	Degree	Professionals	Postgrad Degree	Self Employed	Married	3501-5500	Yes	Spontaneously	Yes	No	None	2012	Miscarriage	13		0		0		0		0		0		0		0		0		0		0		0		0		0
360	5. University	1. Employed	1. Married	1978-08-31	Chinese	2014-03-21	HDB Flat	Degree	Professionals	Degree	Professionals	Married	>8501	No	Spontaneously	No	Yes	None	2012	NVD	40	Female	2500		2013	NVD	39	Female	2800		0		0		0		0		0		0		0		0		0
361	4. JC/Poly	1. Employed	1. Married	1986-12-01	Others	2013-10-13	HDB Flat	A'Level/Diploma	Professionals	A'Level/Diploma	Professionals	Married	3501-5500	No	Spontaneously	Yes	Yes		0		0		0		0		0		0		0		0		0		0		0		0		0		0		0
362	2. Secondary	1. Employed	2. Single	1991-01-18	Chinese	2013-11-08	HDB Flat	N'Level/O'Level/ITE	Clerical Workers	Don't Know	Not Employed	Single	1301-3500	No	Spontaneously	Yes	Yes		0		0		0		0		0		0		0		0		0		0		0		0		0		0		0
363	4. JC/Poly	1. Employed	1. Married	1982-09-09	Chinese	2014-01-24	HDB Flat	A'Level/Diploma	Professionals	Degree	Professionals	Married	5500-8500	Yes	Spontaneously	Yes	Yes		0		0		0		0		0		0		0		0		0		0		0		0		0		0		0
364	4. JC/Poly	2. Housewife	1. Married	1977-12-16	Malay	2013-10-17	HDB Flat	A'Level/Diploma	Housewife	N'Level/O'Level/ITE	Cleaners, Labourers and Related Workers	Married	1301-3500	Yes	Spontaneously	No	No	None	2009	LSCS	36	Male	3300		0		0		0		0		0		0		0		0		0		0		0		0
365	5. University	1. Employed	1. Married	1980-06-23	Others	2013-10-21	HDB Flat	Degree	Professionals	N'Level/O'Level/ITE	Cleaners, Labourers and Related Workers	Married	3501-5500	Yes	Spontaneously	No	No	Preterm delivery (i.e delivered at less than 37 weeks of pregnancy), Delivered newborn with birthweight <2.5Kg, Hypertension during pregnancy	2008	NVD	39	Female	2800		2011	NVD	36	Female	1700	Hypertension without medication	0		0		0		0		0		0		0		0		0
366	5. University	1. Employed	1. Married	1980-12-04	Chinese	2013-07-31	HDB Flat	Degree	Legislator/Senior Officials/Managers	Postgrad Degree	Professionals	Married	>8501	Yes	Spontaneously	No	No	None	2009	LSCS	38	Male	2800		0		0		0		0		0		0		0		0		0		0		0		0
367	3. ITE	1. Employed	1. Married	1987-08-14	Chinese	2013-08-13	HDB Flat	N'Level/O'Level/ITE	Service Worker/Shop and Market Sales Worker	Completed PSLE	Service Worker/Shop and Market Sales Worker	Married	1301-3500	Yes	Spontaneously	Yes	Yes		0		0		0		0		0		0		0		0		0		0		0		0		0		0		0
368	2. Secondary	1. Employed	1. Married	1972-07-31	Malay	2013-11-12	HDB Flat	N'Level/O'Level/ITE	Production Craftsman and Related Worker	A'Level/Diploma	Professionals	Married	3501-5500	Yes	Spontaneously	No	No	None	2010	NVD	38	Female	3450		0		0		0		0		0		0		0		0		0		0		0		0
369	2. Secondary	1. Employed	1. Married	1986-07-21	Malay	2013-11-02	HDB Flat	N'Level/O'Level/ITE	Service Worker/Shop and Market Sales Worker	N'Level/O'Level/ITE	Cleaners, Labourers and Related Workers	Married	1301-3500	No	Spontaneously	Yes	No	None	2004	NVD	42	Female	2590		2005	NVD	39	Male	3600		2007	NVD	39	Male	3500		0		0		0		0		0		0
370	3. ITE	2. Housewife	1. Married	1989-01-17	Malay	2013-08-14	HDB Flat	N'Level/O'Level/ITE	Housewife	N'Level/O'Level/ITE	Production Craftsman and Related Worker	Married	1301-3500	No	Spontaneously	Yes	Yes		0		0		0		0		0		0		0		0		0		0		0		0		0		0		0
371	4. JC/Poly	1. Employed	1. Married	1987-09-23	Malay	2012-10-16	HDB Flat	A'Level/Diploma	Associate Professionals/Technician	Degree	Associate Professionals/Technician	Married	3501-5500	No	Spontaneously	Yes	Yes		0		0		0		0		0		0		0		0		0		0		0		0		0		0		0
372	2. Secondary	1. Employed	1. Married	1983-07-31	Chinese	2013-01-26	HDB Flat	N'Level/O'Level/ITE	Clerical Workers	N'Level/O'Level/ITE	Service Worker/Shop and Market Sales Worker	Married	1301-3500	No	Spontaneously	No	No	None	2008	NVD	40	Female	3000		0		0		0		0		0		0		0		0		0		0		0		0
373	5. University	1. Employed	1. Married	1981-05-20	Chinese	2014-01-04	HDB Flat	Postgrad Degree	Professionals	Postgrad Degree	Professionals	Married	>8501	Yes	Spontaneously	Yes	Yes		0		0		0		0		0		0		0		0		0		0		0		0		0		0		0
374	5. University	1. Employed	1. Married	1972-12-05	Others	2013-02-02	Landed Property	Postgrad Degree	Professionals	Degree	Self Employed	Married	3501-5500	No	Spontaneously	No	No	None	2008	LSCS	40	Female	3860		0		0		0		0		0		0		0		0		0		0		0		0
375	5. University	1. Employed	1. Married	1974-11-30	Chinese	2014-01-10	HDB Flat	Degree	Professionals	Degree	Professionals	Married	>8501	No	Spontaneously	No	No	Preterm delivery (i.e delivered at less than 37 weeks of pregnancy), Delivered newborn with birthweight <2.5Kg, Hypertension during pregnancy	2011	LSCS	36	Male	2400	Preterm labour, Hypertension without medication	0		0		0		0		0		0		0		0		0		0		0		0
376	3. ITE	2. Housewife	1. Married	1980-05-28	Malay	2013-02-06	HDB Flat	N'Level/O'Level/ITE	Housewife	N'Level/O'Level/ITE	Service Worker/Shop and Market Sales Worker	Married	3501-5500	Yes	Assisted Reproductive Techniques	No	No	None	2002		38	Male	3160		0		0		0		0		0		0		0		0		0		0		0		0
377	2. Secondary	1. Employed	1. Married	1974-06-24	Indian	2014-01-05	HDB Flat	N'Level/O'Level/ITE	Clerical Workers	N'Level/O'Level/ITE	Professionals	Married	1301-3500	Yes	Spontaneously	No	No	None	1998	NVD	40	Female	3300		1999	NVD	40	Male	2000		2009	NVD	40	Male	3000		0		0		0		0		0		0
378	4. JC/Poly	1. Employed	1. Married	1984-03-05	Chinese	2013-01-26	HDB Flat	A'Level/Diploma	Associate Professionals/Technician	Degree	Associate Professionals/Technician	Married	3501-5500	Yes	Spontaneously	Yes	Yes		0		0		0		0		0		0		0		0		0		0		0		0		0		0		0
379	5. University	1. Employed	1. Married	1983-01-19	Chinese	2013-06-09	Landed Property	Degree	Legislator/Senior Officials/Managers	Degree	Professionals	Married	3501-5500	No	Spontaneously	Yes	Yes		0		0		0		0		0		0		0		0		0		0		0		0		0		0		0
380	99. Unknown	1. Employed	1. Married	1976-12-03	Indian	2013-01-30	Landed Property	Don't Know	Professionals	N'Level/O'Level/ITE	Self Employed	Married	>8501	Yes	Spontaneously	Yes	Yes		0		0		0		0		0		0		0		0		0		0		0		0		0		0		0
381	4. JC/Poly	1. Employed	1. Married	1973-10-22	Malay	2013-06-12	HDB Flat	A'Level/Diploma	Clerical Workers	N'Level/O'Level/ITE	Associate Professionals/Technician	Married	5500-8500	Yes	Assisted Reproductive Techniques	Yes	Yes		0		0		0		0		0		0		0		0		0		0		0		0		0		0		0
382	4. JC/Poly	1. Employed	1. Married	1986-08-19	Malay	2014-01-28	HDB Flat	A'Level/Diploma	Professionals	N'Level/O'Level/ITE	Associate Professionals/Technician	Married	3501-5500	Yes	Spontaneously	Yes	Yes		0		0		0		0		0		0		0		0		0		0		0		0		0		0		0
383	4. JC/Poly	1. Employed	1. Married	1978-09-08	Chinese	2014-01-08	Landed Property	A'Level/Diploma	Self Employed	Degree	Self Employed	Married	3501-5500	No	Spontaneously	Yes	Yes		0		0		0		0		0		0		0		0		0		0		0		0		0		0		0
384	2. Secondary	4. Unemployed	2. Single	1991-08-28	Chinese	2013-12-05	HDB Flat	N'Level/O'Level/ITE	Not Employed	Some Secondary	Associate Professionals/Technician	Single	<1300	Yes	Spontaneously	Yes	No	None	2006	NVD	39	Female	2500		2010	NVD	39	Female	2600		2012	Miscarriage	4		0		0		0		0		0		0		0
385	3. ITE	1. Employed	1. Married	1983-05-14	Indian	2014-06-04	HDB Flat	N'Level/O'Level/ITE	Service Worker/Shop and Market Sales Worker	Some Secondary	Plant and Machine Operators and Assemblers	Married	1301-3500	Yes	Spontaneously	Yes	Yes		0		0		0		0		0		0		0		0		0		0		0		0		0		0		0
386	5. University	1. Employed	1. Married	1981-11-27	Others	2014-02-14	HDB Flat	Postgrad Degree	Professionals	Postgrad Degree	Professionals	Married	>8501	No	Spontaneously	No	No	None	2012	LSCS	38	Female	2655		2010	Miscarriage	12		0		0		0		0		0		0		0		0		0		0
387	4. JC/Poly	2. Housewife	1. Married	1989-03-27	Chinese	2013-06-03	HDB Flat	A'Level/Diploma	Professionals	A'Level/Diploma	Professionals	Single	1301-3500	No	Spontaneously	Yes	Yes		0		0		0		0		0		0		0		0		0		0		0		0		0		0		0
388	4. JC/Poly	1. Employed	1. Married	1980-08-23	Chinese	2013-06-07	HDB Flat	A'Level/Diploma	Associate Professionals/Technician	A'Level/Diploma	Associate Professionals/Technician	Married	5500-8500	Yes	Spontaneously	No	No	None	2011	NVD	37	Female	2650		0		0		0		0		0		0		0		0		0		0		0		0
389	5. University	1. Employed	1. Married	1979-05-13	Malay	2013-05-23	HDB Flat	Degree	Professionals	N'Level/O'Level/ITE	Service Worker/Shop and Market Sales Worker	Married	5500-8500	Yes	Spontaneously	No	No	None	2003	Miscarriage	8		0		2004	NVD	39	Female	2500		2007	NVD	39	Male	3500		0		0		0		0		0		0
390	4. JC/Poly	1. Employed	2. Single	1991-11-11	Chinese	2013-05-31	HDB Flat	A'Level/Diploma	Clerical Workers	A'Level/Diploma	Associate Professionals/Technician	Single	<1300	No	Spontaneously	Yes	Yes		0		0		0		0		0		0		0		0		0		0		0		0		0		0		0
391	4. JC/Poly	1. Employed	1. Married	1983-05-11	Malay	2013-01-26	HDB Flat	A'Level/Diploma	Associate Professionals/Technician	A'Level/Diploma	Associate Professionals/Technician	Married	5500-8500	Yes	Spontaneously	No	No	None	2011	Miscarriage	0		0		2009	NVD	40	Male	3660		0		0		0		0		0		0		0		0		0
392	5. University	1. Employed	1. Married	1984-09-25	Malay	2014-03-02	HDB Flat	Degree	Professionals	Degree	Professionals	Married	5500-8500	No	Spontaneously	Yes	Yes		0		0		0		0		0		0		0		0		0		0		0		0		0		0		0
393	2. Secondary	2. Housewife	1. Married	1984-12-31	Indian	2013-01-07	HDB Flat	N'Level/O'Level/ITE	Housewife	Completed PSLE	Legislator/Senior Officials/Managers	Married	3501-5500	No	Spontaneously	No	No	None	2008	NVD	38	Male	3500		0		0		0		0		0		0		0		0		0		0		0		0
394	4. JC/Poly	1. Employed	1. Married	2013-01-10	Chinese	2013-01-07	HDB Flat	A'Level/Diploma	Service Worker/Shop and Market Sales Worker	N'Level/O'Level/ITE	Self Employed	Married	5500-8500	No	Spontaneously	Yes	No		0		0		0		0		0		0		0		0		0		0		0		0		0		0		0
395	4. JC/Poly	1. Employed	1. Married	1988-10-26	Indian	2013-04-21	HDB Flat	A'Level/Diploma	Associate Professionals/Technician	A'Level/Diploma	Associate Professionals/Technician	Married	1301-3500	Yes	Spontaneously	Yes	Yes		0		0		0		0		0		0		0		0		0		0		0		0		0		0		0
396	5. University	1. Employed	1. Married	1982-01-07	Chinese	2013-06-14	HDB Flat	Degree	Housewife	Degree	Professionals	Married	1301-3500	Yes	Spontaneously	Yes	Yes		0		0		0		0		0		0		0		0		0		0		0		0		0		0		0
397	3. ITE	1. Employed	1. Married	1987-11-13	Indian	2013-04-30	HDB Flat	N'Level/O'Level/ITE	Service Worker/Shop and Market Sales Worker	A'Level/Diploma	Associate Professionals/Technician	Married	1301-3500	No	Spontaneously	Yes	Yes		0		0		0		0		0		0		0		0		0		0		0		0		0		0		0
398	4. JC/Poly	1. Employed	1. Married	1986-06-30	Malay	2013-12-30	HDB Flat	A'Level/Diploma	Clerical Workers	N'Level/O'Level/ITE	Professionals	Married	3501-5500	Yes	Spontaneously	No	No	None	2011	NVD	42	Male	3600		0		0		0		0		0		0		0		0		0		0		0		0
399	1. Primary	1. Employed	1. Married	1980-05-31	Chinese	2013-01-22	HDB Flat	Completed PSLE	Service Worker/Shop and Market Sales Worker	Some Secondary	Associate Professionals/Technician	Married	3501-5500	Yes	Spontaneously	Yes	No	None	2007	NVD	40	Male	3440		0		0		0		0		0		0		0		0		0		0		0		0
400	5. University	1. Employed	1. Married	1977-08-15	Chinese	2013-04-12	HDB Flat	A'Level/Diploma	Clerical Workers	Degree	Legislator/Senior Officials/Managers	Married	3501-5500	Yes	Spontaneously	No	No	None	2003	NVD	40	Female	3890		2006	NVD	40	Female	3840		0		0		0		0		0		0		0		0		0
401	5. University	1. Employed	1. Married	1983-06-20	Others	2013-05-20	Apartment/Condominium	Postgrad Degree	Professionals	Postgrad Degree	Legislator/Senior Officials/Managers	Married	>8501	Yes	Spontaneously	No	No	None	2009	NVD	38	Male	3125		2012	Miscarriage	0		0		0		0		0		0		0		0		0		0		0
402	5. University	1. Employed	1. Married	1976-05-24	Chinese	2014-01-02	HDB Flat	Degree	Clerical Workers	N'Level/O'Level/ITE	Professionals	Married	5500-8500	Yes	Assisted Reproductive Techniques	Yes	Yes		0		0		0		0		0		0		0		0		0		0		0		0		0		0		0
403	2. Secondary	1. Employed	1. Married	1981-02-26	Indian	2013-01-20	HDB Flat	N'Level/O'Level/ITE	Clerical Workers	Some Secondary	Cleaners, Labourers and Related Workers	Married	1301-3500	No	Spontaneously	Yes	No	None	2010	Miscarriage	0		0		2011	Miscarriage	0		0		2011	Miscarriage	0		0		0		0		0		0		0		0
404	5. University	1. Employed	1. Married	1977-09-11	Malay	2014-01-12	HDB Flat	Degree	Professionals	A'Level/Diploma	Associate Professionals/Technician	Married	3501-5500	No	Spontaneously	No	No	None	2011	LSCS	39	Female	3500		2009	Miscarriage	0		0		2012	Miscarriage	0		0		0		0		0		0		0		0
405	2. Secondary	2. Housewife	1. Married	1983-06-25	Malay	2013-04-17	HDB Flat	Some Secondary	Not Employed	N'Level/O'Level/ITE	Cleaners, Labourers and Related Workers	Married	1301-3500	No	Spontaneously	Yes	No	None	2010	Miscarriage	0		0		0		0		0		0		0		0		0		0		0		0		0		0
406	2. Secondary	1. Employed	1. Married	1983-11-30	Indian	2014-01-11	HDB Flat	N'Level/O'Level/ITE	Professionals	Postgrad Degree	Professionals	Married	3501-5500	No	Spontaneously	No	No	None	2008	NVD	37	Male	2700		0		0		0		0		0		0		0		0		0		0		0		0
407	4. JC/Poly	1. Employed	1. Married	1977-02-07	Others	2013-12-26	HDB Flat	A'Level/Diploma	Clerical Workers	A'Level/Diploma	Associate Professionals/Technician	Married	3501-5500	No	Spontaneously	Yes	Yes		0		0		0		0		0		0		0		0		0		0		0		0		0		0		0
408	5. University	1. Employed	1. Married	1982-05-11	Malay	2013-12-13	HDB Flat	Degree	Professionals	A'Level/Diploma	Professionals	Married	5500-8500	Yes	Spontaneously	No	No	None	2005	NVD	40	Male	3200		2007	NVD	40	Female	2900		0		0		0		0		0		0		0		0		0
409	4. JC/Poly	1. Employed	1. Married	1974-04-19	Indian	2014-03-11	HDB Flat	A'Level/Diploma	Professionals	N'Level/O'Level/ITE	Professionals	Married	3501-5500	Yes	Assisted Reproductive Techniques	Yes	Yes		0		0		0		0		0		0		0		0		0		0		0		0		0		0		0
410	4. JC/Poly	1. Employed	1. Married	1974-12-20	Chinese	2013-02-20	HDB Flat	A'Level/Diploma	Professionals	Degree	Legislator/Senior Officials/Managers	Married	3501-5500	No	Spontaneously	No	No	None	1998	LSCS	40	Male	3000		1999	TOP	0		0		0		0		0		0		0		0		0		0		0
411	3. ITE	2. Housewife	1. Married	1982-05-30	Malay	2013-02-08	HDB Flat	N'Level/O'Level/ITE	Housewife	N'Level/O'Level/ITE	Associate Professionals/Technician	Married	1301-3500	No	Spontaneously	Yes	Yes		0		0		0		0		0		0		0		0		0		0		0		0		0		0		0
412	3. ITE	2. Housewife	1. Married	1986-01-31	Malay	2014-02-21	HDB Flat	N'Level/O'Level/ITE	Housewife	A'Level/Diploma	Associate Professionals/Technician	Married	1301-3500	No	Spontaneously	No	No	None	2013	NVD	36	Female	2490		2011	Miscarriage	0		0		0		0		0		0		0		0		0		0		0
413	5. University	1. Employed	1. Married	1981-12-26	Chinese	2013-01-26	HDB Flat	Degree	Professionals	Degree	Professionals	Married	>8501	Yes	Spontaneously	No	No	None	2011	NVD	40	Female	3500		0		0		0		0		0		0		0		0		0		0		0		0
414	4. JC/Poly	1. Employed	1. Married	1988-10-07	Indian	2014-01-13	HDB Flat	A'Level/Diploma	Professionals	N'Level/O'Level/ITE	Professionals	Married	1301-3500	Yes	Spontaneously	No	No	None	2012	Assisted	39	Male	2690		0		0		0		0		0		0		0		0		0		0		0		0
415	4. JC/Poly	1. Employed	1. Married	1976-08-04	Chinese	2013-06-02	HDB Flat	A'Level/Diploma	Professionals	A'Level/Diploma	Professionals	Married	5500-8500	Yes	Spontaneously	No	No	None	2007	NVD	39	Female	3825		0		0		0		0		0		0		0		0		0		0		0		0
416	5. University	1. Employed	1. Married	1981-08-20	Indian	2013-12-28	HDB Flat	Postgrad Degree	Professionals	Postgrad Degree	Professionals	Married	3501-5500	No	Spontaneously	Yes	Yes		0		0		0		0		0		0		0		0		0		0		0		0		0		0		0
417	5. University	2. Housewife	1. Married	1977-09-06	Chinese	2013-01-24	HDB Flat	Degree	Housewife	Degree	Professionals	Married	<1300	Yes	Spontaneously	No	No	None	2010	NVD	40	Female	3250		0		0		0		0		0		0		0		0		0		0		0		0
418	3. ITE	1. Employed	1. Married	1984-01-08	Chinese	2013-04-14	HDB Flat	N'Level/O'Level/ITE	Clerical Workers	Don't Know	Service Worker/Shop and Market Sales Worker	Married	1301-3500	No	Spontaneously	Yes	Yes		0		0		0		0		0		0		0		0		0		0		0		0		0		0		0
419	5. University	1. Employed	1. Married	1984-02-27	Malay	2014-06-12	HDB Flat	Degree	Professionals	Degree	Professionals	Married	>8501	Yes	Spontaneously	Yes	Yes		0		0		0		0		0		0		0		0		0		0		0		0		0		0		0
420	3. ITE	1. Employed	1. Married	1985-07-19	Malay	2013-05-11	HDB Flat	N'Level/O'Level/ITE	Associate Professionals/Technician	N'Level/O'Level/ITE	Associate Professionals/Technician	Married	1301-3500	Yes	Spontaneously	Yes	Yes		0		0		0		0		0		0		0		0		0		0		0		0		0		0		0
421	2. Secondary	1. Employed	2. Single	1988-04-28	Chinese	2014-06-02	HDB Flat	Some Secondary	Service Worker/Shop and Market Sales Worker	A'Level/Diploma	Professionals	Single	1301-3500	Yes	Spontaneously	Yes	Yes		0		0		0		0		0		0		0		0		0		0		0		0		0		0		0
422	3. ITE	1. Employed	1. Married	1984-08-26	Chinese	2013-05-15	HDB Flat	A'Level/Diploma	Legislator/Senior Officials/Managers	Degree	Legislator/Senior Officials/Managers	Married	5500-8500	Yes	Spontaneously	Yes	Yes		0		0		0		0		0		0		0		0		0		0		0		0		0		0		0
423	5. University	1. Employed	1. Married	1984-05-13	Malay	2013-03-09	HDB Flat	Degree	Associate Professionals/Technician	Degree	Self Employed	Married	5500-8500	Yes	Spontaneously	No	No	None	2011	NVD	40	Female	3540		0		0		0		0		0		0		0		0		0		0		0		0
424	2. Secondary	1. Employed	1. Married	1975-02-07	Chinese	2014-03-15	HDB Flat	Some Secondary	Clerical Workers	Some Secondary	Associate Professionals/Technician	Married	1301-3500	No	Spontaneously	Yes	No	None	1997	NVD	38	Male	3000		2005	NVD	36	Male	2500		0		8		0		0		8		0		0		0		0
425	5. University	1. Employed	1. Married	1976-02-11	Chinese	2013-02-21	Landed Property	Degree	Legislator/Senior Officials/Managers	Degree	Professionals	Married	>8501	No	Spontaneously	No	No	Hypertension during pregnancy	2004	NVD	36	Female	2800	Preterm labour, Hypertension without medication	2005	NVD	40	Female	3200		2007	NVD	40	Male	3600		0		0		0		0		0		0
426	5. University	1. Employed	1. Married	1978-08-20	Chinese	2013-04-01	HDB Flat	Degree	Associate Professionals/Technician	Degree	Associate Professionals/Technician	Married	5500-8500	No	Spontaneously	Yes	Yes		0		0		0		0		0		0		0		0		0		0		0		0		0		0		0
427	5. University	1. Employed	1. Married	1975-07-06	Indian	2014-04-15	HDB Flat	Degree	Professionals	N'Level/O'Level/ITE	Service Worker/Shop and Market Sales Worker	Married	5500-8500	Yes	Spontaneously	No	No	None	2001	NVD	38	Male	3120		2005	NVD	37	Male	3260		0		0		0		0		0		0		0		0		0
428	2. Secondary	2. Housewife	1. Married	1989-06-20	Chinese	2013-06-22	HDB Flat	N'Level/O'Level/ITE	Housewife	N'Level/O'Level/ITE	Service Worker/Shop and Market Sales Worker	Married	1301-3500	No	Spontaneously	No	No	None	2008	LSCS	36	Male	3350		2010	LSCS	38	Female	2900		2012	LSCS	38	Female	3050		0		0		0		0		0		0
429	5. University	1. Employed	1. Married	1971-01-17	Chinese	2014-05-10	HDB Flat	Degree	Service Worker/Shop and Market Sales Worker	Degree	Self Employed	Married	1301-3500	Yes	Spontaneously	No	No	None	2003	NVD	40	Female	2500		2009	Miscarriage	26		0		2012	Miscarriage	12		0		0		0		0		0		0		0
430	2. Secondary	1. Employed	1. Married	1974-02-03	Chinese	2014-04-20	HDB Flat	Some Secondary	Clerical Workers	Some Secondary	Professionals	Married	1301-3500	No	Spontaneously	Yes	No	None	2008	Ectopic Pregnancy	8	Female	0		0		0		0		0		0		0		0		0		0		0		0		0
431	5. University	1. Employed	1. Married	1980-10-06	Chinese	2013-04-16	HDB Flat	Degree	Clerical Workers	Degree	Associate Professionals/Technician	Married	>8501	Yes	Spontaneously	Yes	No	None	2004	TOP	0		0		0		0		0		0		0		0		0		0		0		0		0		0
432	5. University	2. Housewife	1. Married	1981-05-22	Indian	2014-06-15	HDB Flat	Degree	Housewife	A'Level/Diploma	Professionals	Married	3501-5500	No	Spontaneously	No	No	None	2009	LSCS	39	Male	3500		0		0		0		0		0		0		0		0		0		0		0		0
433	5. University	1. Employed	1. Married	1983-07-02	Chinese	2013-02-27	HDB Flat	Degree	Associate Professionals/Technician	Degree	Associate Professionals/Technician	Married	5500-8500	No	Spontaneously	Yes	No	None	2011	Miscarriage	0		0		0		0		0		0		0		0		0		0		0		0		0		0
434	2. Secondary	1. Employed	1. Married	1988-05-22	Malay	2013-04-19	HDB Flat	Some Secondary	Service Worker/Shop and Market Sales Worker	Some Secondary	Associate Professionals/Technician	Married	3501-5500	Yes	Spontaneously	No	No	None	2010	NVD	38	Female	2770		0		0		0		0		0		0		0		0		0		0		0		0
435	2. Secondary	2. Housewife	1. Married	1989-09-22	Chinese	2013-03-26	HDB Flat	Some Secondary	Housewife	Some Primary	Service Worker/Shop and Market Sales Worker	Married	1301-3500	No	Spontaneously	Yes	Yes		0		0		0		0		0		0		0		0		0		0		0		0		0		0		0
436	4. JC/Poly	2. Housewife	1. Married	1976-11-26	Indian	2013-04-18	HDB Flat	A'Level/Diploma	Housewife	Degree	Professionals	Married	5500-8500	No	Spontaneously	No	No	None	2006	NVD	38	Female	3380		0		0		0		0		0		0		0		0		0		0		0		0
437	5. University	1. Employed	1. Married	1975-03-21	Chinese	2013-02-28	HDB Flat	Degree	Associate Professionals/Technician	Degree	Associate Professionals/Technician	Married	>8501	Yes	Spontaneously	Yes	Yes		0		0		0		0		0		0		0		0		0		0		0		0		0		0		0
438	5. University	1. Employed	1. Married	1981-02-07	Chinese	2013-06-15	HDB Flat	Degree	Professionals	N'Level/O'Level/ITE	Service Worker/Shop and Market Sales Worker	Married	5500-8500	Yes	Spontaneously	Yes	No	None	2012	Miscarriage	6		0		0		0		0		0		0		0		0		0		0		0		0		0
439	1. Primary	2. Housewife	1. Married	1973-06-09	Chinese	2013-03-06	HDB Flat	Some Primary	Housewife	A'Level/Diploma	Associate Professionals/Technician	Married	1301-3500	Yes	Spontaneously	No	No	None	2001	LSCS	41	Male	3050		2010	Miscarriage	0		0		0		0		0		0		0		0		0		0		0
440	5. University	1. Employed	1. Married	1983-05-06	Chinese	2013-03-04	HDB Flat	Degree	Professionals	Degree	Professionals	Married	5500-8500	Yes	Spontaneously	No	No	Delivered newborn with birthweight <2.5Kg	2011	NVD	37	Male	2500		2009	Miscarriage	0		0		0		0		0		0		0		0		0		0		0
441	2. Secondary	1. Employed	1. Married	1977-06-13	Malay	2013-03-21	HDB Flat	N'Level/O'Level/ITE	Associate Professionals/Technician	Completed PSLE	Associate Professionals/Technician	Married	5500-8500	No	Spontaneously	No	No	None	2000	NVD	37	Male	3600		2002	NVD	37	Male	3800		0		0		0		0		0		0		0		0		0
442	1. Primary	2. Housewife	2. Single	1990-01-08	Chinese	2013-06-30	HDB Flat	Completed PSLE	Housewife	Completed PSLE	Service Worker/Shop and Market Sales Worker	Single	<1300	Yes	Spontaneously	Yes	No	None	2008	NVD	37	Female	2560		0		0		0		0		0		0		0		0		0		0		0		0
443	4. JC/Poly	1. Employed	1. Married	1976-05-16	Chinese	2013-03-15	HDB Flat	A'Level/Diploma	Clerical Workers	A'Level/Diploma	Professionals	Married	5500-8500	Yes	Assisted Reproductive Techniques	Yes	Yes		0		0		0		0		0		0		0		0		0		0		0		0		0		0		0
444	5. University	2. Housewife	1. Married	1981-12-03	Chinese	2014-06-22	HDB Flat	Degree	Professionals	A'Level/Diploma	Associate Professionals/Technician	Married	3501-5500	Yes	Spontaneously	No	No	None	2010	NVD	40	Female	3300		2011	NVD	40	Female	3800		0		0		0		0		0		0		0		0		0
445	3. ITE	1. Employed	3. Divorcee/Widowed	1978-03-04	Malay	2013-03-03	HDB Flat	N'Level/O'Level/ITE	Professionals			Separated/Divorced	1301-3500	No	Spontaneously	Yes	No	None	2005	TOP	0		0		2005	TOP	0		0		0		0		0		0		0		0		0		0		0
446	4. JC/Poly	1. Employed	1. Married	1990-04-07	Others	2013-03-03	HUDC/Executive Condo	A'Level/Diploma	Self Employed	N'Level/O'Level/ITE	Professionals	Married	1301-3500	Yes	Spontaneously	No	No	None	2011	NVD	39	Male	2800		0		0		0		0		0		0		0		0		0		0		0		0
447	3. ITE	1. Employed	1. Married	1982-03-03	Malay	2013-03-12	HDB Flat	N'Level/O'Level/ITE	Associate Professionals/Technician	N'Level/O'Level/ITE	Associate Professionals/Technician	Married	1301-3500	No	Spontaneously	Yes	No	None	2011	Miscarriage	0		0		0		0		0		0		0		0		0		0		0		0		0		0
448	5. University	1. Employed	1. Married	1983-11-25	Chinese	2014-06-22	HDB Flat	Degree	Professionals	Degree	Professionals	Married	3501-5500	Yes	Spontaneously	Yes	Yes		0		0		0		0		0		0		0		0		0		0		0		0		0		0		0
449	3. ITE	1. Employed	1. Married	1981-02-10	Chinese	2013-01-26	HDB Flat	N'Level/O'Level/ITE	Clerical Workers	N'Level/O'Level/ITE	Professionals	Married	3501-5500	No	Spontaneously	No	No	Delivered newborn with birthweight <2.5Kg	2000	NVD	40	Female	2500		2004	NVD	40	Male	3200		0		0		0		0		0		0		0		0		0
450	4. JC/Poly	1. Employed	1. Married	1984-02-23	Chinese	2013-02-21	HDB Flat	A'Level/Diploma	Self Employed	Degree	Associate Professionals/Technician	Married	1301-3500	Yes	Spontaneously	No	No	None	2010	LSCS	39	Male	3075		2012	Miscarriage	0		0		2012	Miscarriage	0		0		0		0		0		0		0		0
451	5. University	1. Employed	1. Married	1978-03-30	Others	2013-02-11	HDB Flat	Degree	Professionals	Some Secondary	Associate Professionals/Technician	Married	3501-5500	No	Spontaneously	No	No	None	1999	NVD	40	Female	3000		2002	NVD	40	Female	4200		0		0		0		0		0		0		0		0		0
452	5. University	2. Housewife	1. Married	1984-01-01	Indian	2014-03-28	HDB Flat	Postgrad Degree	Housewife	Degree	Professionals	Married	3501-5500	Yes	Spontaneously	No	No	Delivered newborn with birthweight <2.5Kg	2009	NVD	37	Female	2200		0		0		0		0		0		0		0		0		0		0		0		0
453	5. University	1. Employed	1. Married	1980-10-29	Chinese	2014-03-13	HDB Flat	Degree	Professionals	Degree	Professionals	Married	5500-8500	No	Spontaneously	Yes	Yes		0		0		0		0		0		0		0		0		0		0		0		0		0		0		0
454	2. Secondary	1. Employed	1. Married	1987-01-31	Malay	2014-03-20	HDB Flat	N'Level/O'Level/ITE	Clerical Workers	N'Level/O'Level/ITE	Professionals	Married	1301-3500	Yes	Spontaneously	Yes	Yes		0		0		0		0		0		0		0		0		0		0		0		0		0		0		0
455	5. University	1. Employed	1. Married	1984-02-21	Chinese	2013-02-24	HDB Flat	Degree	Associate Professionals/Technician	A'Level/Diploma	Associate Professionals/Technician	Married	5500-8500	Yes	Spontaneously	Yes	Yes		0		0		0		0		0		0		0		0		0		0		0		0		0		0		0
456	2. Secondary	1. Employed	1. Married	1974-02-11	Chinese	2013-02-13	HDB Flat	Some Secondary	Associate Professionals/Technician	Some Secondary	Service Worker/Shop and Market Sales Worker	Married	3501-5500	No	Spontaneously	Yes	Yes		0		0		0		0		0		0		0		0		0		0		0		0		0		0		0
457	5. University	1. Employed	1. Married	1979-06-06	Chinese	2013-06-24	HDB Flat	Degree	Professionals	Postgrad Degree	Professionals	Married	5500-8500	Yes	Spontaneously	Yes	Yes		0		0		0		0		0		0		0		0		0		0		0		0		0		0		0
458	4. JC/Poly	1. Employed	1. Married	1980-10-21	Chinese	2013-03-06	HDB Flat	A'Level/Diploma	Associate Professionals/Technician	A'Level/Diploma	Associate Professionals/Technician	Single	3501-5500	No	Spontaneously	Yes	Yes		0		0		0		0		0		0		0		0		0		0		0		0		0		0		0
459	2. Secondary	2. Housewife	1. Married	1982-12-02	Indian	2013-05-20	HDB Flat	N'Level/O'Level/ITE	Housewife	N'Level/O'Level/ITE	Self Employed	Married	1301-3500	No	Spontaneously	No	No	Preterm delivery (i.e delivered at less than 37 weeks of pregnancy)	2012	Assisted	35	Female	2500	Preterm labour	0		0		0		0		0		0		0		0		0		0		0		0
460	4. JC/Poly	1. Employed	1. Married	1982-07-10	Chinese	2013-04-20	HDB Flat	A'Level/Diploma	Associate Professionals/Technician	A'Level/Diploma	Associate Professionals/Technician	Single	1301-3500	No	Spontaneously	Yes	Yes		0		0		0		0		0		0		0		0		0		0		0		0		0		0		0
461	5. University	1. Employed	1. Married	1986-09-13	Indian	2014-03-30	HDB Flat	Degree	Professionals	Degree	Professionals	Married	5500-8500	No	Spontaneously	Yes	Yes		0		0		0		0		0		0		0		0		0		0		0		0		0		0		0
462	5. University	1. Employed	1. Married	1979-08-11	Others	2013-06-08	HDB Flat	Degree	Professionals	Degree	Professionals	Married	>8501	Yes	Spontaneously	Yes	Yes		0		0		0		0		0		0		0		0		0		0		0		0		0		0		0
463	3. ITE	1. Employed	1. Married	1993-01-12	Chinese	2013-02-22	HDB Flat	N'Level/O'Level/ITE	Clerical Workers	N'Level/O'Level/ITE	Service Worker/Shop and Market Sales Worker	Married	1301-3500	Yes	Spontaneously	No	No	None	2008	NVD	40	Female	2525		0		0		0		0		0		0		0		0		0		0		0		0
464	5. University	1. Employed	1. Married	1981-05-05	Chinese	2014-03-24	HDB Flat	Degree	Professionals	Postgrad Degree	Professionals	Married	>8501	Yes	Spontaneously	No	No	None	2008	NVD	38	Male	2950		0		0		0		0		0		0		0		0		0		0		0		0
465	3. ITE	1. Employed	1. Married	1984-12-17	Chinese	2013-04-27	HDB Flat	N'Level/O'Level/ITE	Associate Professionals/Technician	Degree	Associate Professionals/Technician	Married	3501-5500	No	Spontaneously	Yes	No	None	2007	Miscarriage	8		0		0		0		0		0		0		0		0		0		0		0		0		0
466	5. University	1. Employed	1. Married	1978-03-19	Indian	2013-05-11	HDB Flat	Postgrad Degree	Professionals	A'Level/Diploma	Professionals	Married	3501-5500	Yes	Spontaneously	No	No	Hypertension during pregnancy	2009	LSCS	37	Male	4000	Hypertension without medication	0		0		0		0		0		0		0		0		0		0		0		0
467	4. JC/Poly	1. Employed	1. Married	1989-03-08	Malay	2014-03-22	HDB Flat	A'Level/Diploma	Clerical Workers	N'Level/O'Level/ITE	Professionals	Married	3501-5500	No	Spontaneously	No	No	Preterm delivery (i.e delivered at less than 37 weeks of pregnancy), Hypertension during pregnancy	2013	NVD	36	Female	2700		0		0		0		0		0		0		0		0		0		0		0		0
468	5. University	1. Employed	1. Married	1980-06-04	Chinese	2013-06-11	HDB Flat	Degree	Professionals	Postgrad Degree	Professionals	Married	>8501	Yes	Spontaneously	No	No	None	2011	LSCS	37	Male	3255		0		0		0		0		0		0		0		0		0		0		0		0
469	2. Secondary	2. Housewife	1. Married	1970-07-27	Chinese	2014-03-22	HDB Flat	N'Level/O'Level/ITE	Housewife	A'Level/Diploma	Associate Professionals/Technician	Married	1301-3500	No	Spontaneously	No	No	None	2010	NVD	39	Male	3400		0		0		0		0		0		0		0		0		0		0		0		0
470	3. ITE	2. Housewife	1. Married	1972-05-22	Chinese	2014-04-15	HDB Flat	N'Level/O'Level/ITE	Housewife	N'Level/O'Level/ITE	Associate Professionals/Technician	Married	3501-5500	No	Spontaneously	No	No	None	2003	NVD	40	Male	2500		0		0		0		0		0		0		0		0		0		0		0		0
471	4. JC/Poly	2. Housewife	1. Married	1989-11-07	Indian	2014-03-23	HDB Flat	A'Level/Diploma	Housewife	N'Level/O'Level/ITE	Self Employed	Married	1301-3500	Yes	Spontaneously	Yes	Yes		0		0		0		0		0		0		0		0		0		0		0		0		0		0		0
472	2. Secondary	4. Unemployed	2. Single	1990-07-11	Chinese	2013-02-22	HDB Flat	Some Secondary	Not Employed	Some Secondary	Associate Professionals/Technician	Single	<1300	No	Spontaneously	No	No	None	2011	NVD	39	Female	3050		0		0		0		0		0		0		0		0		0		0		0		0
473	2. Secondary	1. Employed	2. Single	1986-07-16	Chinese	2013-07-24	HDB Flat	N'Level/O'Level/ITE	Service Worker/Shop and Market Sales Worker	A'Level/Diploma	Self Employed	Single	3501-5500	No	Spontaneously	Yes	No	None	2009	Miscarriage	5		0		0		0		0		0		0		0		0		0		0		0		0		0
474	5. University	1. Employed	1. Married	1979-12-03	Chinese	2013-03-05	HDB Flat	Degree	Professionals	Postgrad Degree	Professionals	Married	5500-8500	Yes	Spontaneously	No	No	None	0		0		0		0		0		0		0		0		0		0		0		0		0		0		0
475	4. JC/Poly	1. Employed	1. Married	1986-07-03	Chinese	2014-03-03	HDB Flat	A'Level/Diploma	Professionals	Degree	Professionals	Married	5500-8500	Yes	Spontaneously	No	No	None	2011	NVD	39	Male	2900		0		0		0		0		0		0		0		0		0		0		0		0
476	2. Secondary	2. Housewife	1. Married	1976-06-12	Indian	2013-02-02	HDB Flat	N'Level/O'Level/ITE	Housewife	N'Level/O'Level/ITE	Professionals	Married	1301-3500	No	Spontaneously	No	No	None	2002	NVD	40	Female	3600		2003	NVD	40	Male	3800		2008	LSCS	40	Male	3500		0		0		0		0		0		0
477	4. JC/Poly	2. Housewife	1. Married	1981-04-25	Malay	2013-03-05	HDB Flat	N'Level/O'Level/ITE	Housewife			Separated/Divorced	<1300	No	Spontaneously	No	No	None	2004	NVD	38	Male	3200		2007	NVD	38	Male	3400		0		0		0		0		0		0		0		0		0
478	4. JC/Poly	1. Employed	2. Single	1976-06-03	Chinese	2012-12-30	HDB Flat	A'Level/Diploma	Professionals	N'Level/O'Level/ITE	Legislator/Senior Officials/Managers	Single	1301-3500	Yes	Spontaneously	Yes	Yes		0		0		0		0		0		0		0		0		0		0		0		0		0		0		0
479	2. Secondary	1. Employed	1. Married	1977-01-23	Chinese	2013-02-24	HDB Flat	Some Secondary	Service Worker/Shop and Market Sales Worker	Some Secondary	Service Worker/Shop and Market Sales Worker	Married	1301-3500	No	Spontaneously	No	No	None	2008	NVD	40	Female	2700		2011	NVD	40	Male	3200		0		0		0		0		0		0		0		0		0
480	2. Secondary	1. Employed	1. Married	1987-03-10	Chinese	2012-12-02	HDB Flat	N'Level/O'Level/ITE	Professionals	N'Level/O'Level/ITE	Professionals	Married	3501-5500	Yes	Spontaneously	Yes	No	None	2011	Miscarriage	0		0		0		0		0		0		0		0		0		0		0		0		0		0
481	4. JC/Poly	1. Employed	1. Married	1977-02-14	Others	2013-02-23	HDB Flat	A'Level/Diploma	Professionals	A'Level/Diploma	Professionals	Married	1301-3500	Yes	Spontaneously	Yes	Yes		0		0		0		0		0		0		0		0		0		0		0		0		0		0		0
482	5. University	1. Employed	2. Single	1990-09-14	Chinese	2012-12-13	Landed Property	Degree	Student	A'Level/Diploma	Not Employed	Single	<1300	No	Spontaneously	Yes	Yes	None	0		0		0		0		0		0		0		0		0		0		0		0		0		0		0
483	4. JC/Poly	1. Employed	1. Married	1984-10-25	Chinese	2013-02-20	HDB Flat	A'Level/Diploma	Clerical Workers	A'Level/Diploma	Associate Professionals/Technician	Married	3501-5500	Yes	Spontaneously	Yes	Yes		0		0		0		0		0		0		0		0		0		0		0		0		0		0		0
484	2. Secondary	1. Employed	1. Married	1973-08-17	Chinese	2013-02-28	HDB Flat	N'Level/O'Level/ITE	Clerical Workers	Some Secondary	Service Worker/Shop and Market Sales Worker	Married	3501-5500	No	Spontaneously	No	No	Hypertension during pregnancy	1999	LSCS	37	Male	2695	Hypertension without medication	0		0		0		0		0		0		0		0		0		0		0		0
485	2. Secondary	1. Employed	1. Married	1983-09-02	Chinese	2012-11-21	HDB Flat	N'Level/O'Level/ITE	Service Worker/Shop and Market Sales Worker	N'Level/O'Level/ITE	Service Worker/Shop and Market Sales Worker	Married	3501-5500	No	Spontaneously	No	No	None	2007	NVD	40	Female	2800		2011	TOP	0		0		0		0		0		0		0		0		0		0		0
486	4. JC/Poly	2. Housewife	1. Married	1975-11-22	Malay	2013-03-06	HDB Flat	A'Level/Diploma	Housewife	A'Level/Diploma	Professionals	Married	3501-5500	No	Spontaneously	No	No	None	2002	LSCS	37	Male	2700		2005	LSCS	40	Female	3600		0		0		0		0		0		0		0		0		0
487	4. JC/Poly	1. Employed	1. Married	1985-07-02	Chinese	2013-02-21	HDB Flat	A'Level/Diploma	Associate Professionals/Technician	Degree	Associate Professionals/Technician	Married	3501-5500	No	Spontaneously	Yes	Yes		0		0		0		0		0		0		0		0		0		0		0		0		0		0		0
488	3. ITE	1. Employed	1. Married	1984-03-26	Indian	2012-12-20	HDB Flat	N'Level/O'Level/ITE	Housewife	A'Level/Diploma	Professionals	Married	1301-3500	No	Spontaneously	No	No	None	2005	NVD	40	Female	3550		0		0		0		0		0		0		0		0		0		0		0		0
489	5. University	1. Employed	1. Married	1981-10-07	Chinese	2012-12-26	HDB Flat	Postgrad Degree	Professionals	Degree	Professionals	Married	>8501	Yes	Spontaneously	Yes	Yes		0		0		0		0		0		0		0		0		0		0		0		0		0		0		0
490		2. Housewife	1. Married	1981-04-26	Malay	2013-03-08	HDB Flat	A'Level/Diploma	Housewife	A'Level/Diploma	Associate Professionals/Technician	Married	3501-5500	No	Spontaneously	No	No	Preterm delivery (i.e delivered at less than 37 weeks of pregnancy), Delivered newborn with birthweight <2.5Kg	2003	NVD	37	Female	2700		2005	NVD	37	Female	2500		2007	NVD	33	Female	1700	Preterm labour	2007	NVD	33	Female	1600	Preterm labour	2011	NVD	37	Female	2500
491	4. JC/Poly	1. Employed	1. Married	1972-01-19	Chinese	2013-03-17	HDB Flat	A'Level/Diploma	Associate Professionals/Technician	Degree	Associate Professionals/Technician	Married	>8501	Yes	Assisted Reproductive Techniques	No	No	None	2009	LSCS	40	Female	3350		0		0		0		0		0		0		0		0		0		0		0		0
492	5. University	2. Housewife	1. Married	1976-06-13	Chinese	2013-03-03	HDB Flat	Degree	Housewife	Degree	Professionals	Married	3501-5500	No	Spontaneously	Yes	Yes		0		0		0		0		0		0		0		0		0		0		0		0		0		0		0
493	5. University	1. Employed	1. Married	1980-08-18	Chinese	2013-03-16	Apartment/Condominium	Degree	Self Employed	A'Level/Diploma	Self Employed	Married	>8501	No	Spontaneously	Yes	Yes		0		0		0		0		0		0		0		0		0		0		0		0		0		0		0
494	4. JC/Poly	1. Employed	1. Married	1978-06-23	Chinese	2013-03-16	HDB Flat	A'Level/Diploma	Associate Professionals/Technician	Some Secondary	Associate Professionals/Technician	Married	3501-5500	No	Spontaneously	No	No	None	2009	NVD	38	Male	3100		2011	NVD	38	Male	3000		2007	Miscarriage	0		0		0		0		0		0		0		0
495	5. University	1. Employed	1. Married	1978-09-20	Chinese	2013-03-20	HDB Flat	Degree	Housewife	Degree	Associate Professionals/Technician	Married	3501-5500	Yes	Spontaneously	No	No	None	2009	NVD	38	Male	2530		2011	NVD	38	Female	3858		0		0		0		0		0		0		0		0		0
496	3. ITE	1. Employed	1. Married	1988-12-15	Indian	2013-03-03	HDB Flat	N'Level/O'Level/ITE	Clerical Workers	A'Level/Diploma	Associate Professionals/Technician	Married	3501-5500	No	Spontaneously	Yes	Yes		0		0		0		0		0		0		0		0		0		0		0		0		0		0		0
497	5. University	2. Housewife	1. Married	1978-05-10	Indian	2013-03-21	HDB Flat	Postgrad Degree	Housewife	Degree	Associate Professionals/Technician	Married	1301-3500	Yes	Spontaneously	No	No	Hypertension during pregnancy	2002	NVD	40	Female	3200	Hypertension without medication	0		0		0		0		0		0		0		0		0		0		0		0
498	2. Secondary	1. Employed	1. Married	1986-10-29	Malay	2012-10-16	HDB Flat	N'Level/O'Level/ITE	Clerical Workers	N'Level/O'Level/ITE	Clerical Workers	Married	3501-5500	No	Spontaneously	No	No	None	2010	NVD	38	Male	2820		0		0		0		0		0		0		0		0		0		0		0		0
499	4. JC/Poly	1. Employed	1. Married	1983-10-20	Malay	2013-02-28	HDB Flat	A'Level/Diploma	Professionals	N'Level/O'Level/ITE	Professionals	Married	3501-5500	No	Spontaneously	Yes	Yes		0		0		0		0		0		0		0		0		0		0		0		0		0		0		0
500	5. University	1. Employed	1. Married	1980-11-06	Chinese	2013-02-26	HDB Flat	Postgrad Degree	Professionals	A'Level/Diploma	Professionals	Married	5500-8500	Yes	Spontaneously	No	No	None	2010	NVD	36	Male	2800		0		0		0		0		0		0		0		0		0		0		0		0
501	5. University	2. Housewife	1. Married	1981-01-15	Chinese	2013-03-01	HDB Flat	Degree	Student	Postgrad Degree	Professionals	Married	3501-5500	Yes	Spontaneously	Yes	Yes	None	2002	TOP	0		0		2007	TOP	0		0		0		0		0		0		0		0		0		0		0
502	2. Secondary	2. Housewife	1. Married	1984-07-30	Malay	2013-03-15	HDB Flat	N'Level/O'Level/ITE	Housewife	N'Level/O'Level/ITE	Professionals	Married	1301-3500	Yes	Spontaneously	No	No	Preterm delivery (i.e delivered at less than 37 weeks of pregnancy), Delivered newborn with birthweight <2.5Kg	2008	NVD	34	Female	2180	Preterm labour	2008	Miscarriage	0		0		0		0		0		0		0		0		0		0		0
503	5. University	1. Employed	1. Married	1978-11-06	Indian	2013-03-06	HDB Flat	Degree	Associate Professionals/Technician	A'Level/Diploma	Self Employed	Married	1301-3500	Yes	Spontaneously	Yes	No	None	2012	Miscarriage	0		0		0		0		0		0		0		0		0		0		0		0		0		0
504	2. Secondary	2. Housewife	1. Married	1978-12-10	Chinese	2013-03-21	HDB Flat	N'Level/O'Level/ITE	Housewife	N'Level/O'Level/ITE	Service Worker/Shop and Market Sales Worker	Married	3501-5500	Yes	Spontaneously	Yes	No	None	2011	Miscarriage	0		0		0		0		0		0		0		0		0		0		0		0		0		0
505	4. JC/Poly	1. Employed	1. Married	1974-04-12	Chinese	2012-12-12	HDB Flat	A'Level/Diploma	Clerical Workers	Some Secondary	Service Worker/Shop and Market Sales Worker	Married	1301-3500	No	Spontaneously	Yes	No	None	0		0		0		0		0		0		0		0		0		0		0		0		0		0		0
506	5. University	1. Employed	1. Married	1975-12-11	Chinese	2013-01-06	HDB Flat	Degree	Professionals	A'Level/Diploma	Self Employed	Married	>8501	No	Assisted Reproductive Techniques	Yes	Yes		0		0		0		0		0		0		0		0		0		0		0		0		0		0		0
507	5. University	1. Employed	1. Married	1984-11-16	Chinese	2013-02-07	HDB Flat	Degree	Professionals	Degree	Professionals	Married	5500-8500	No	Spontaneously	Yes	Yes		0		0		0		0		0		0		0		0		0		0		0		0		0		0		0
508	2. Secondary	1. Employed	1. Married	1971-04-08	Chinese	2013-01-26	HDB Flat	N'Level/O'Level/ITE	Service Worker/Shop and Market Sales Worker	A'Level/Diploma	Associate Professionals/Technician	Married	5500-8500	No	Spontaneously	Yes	No	None	1994	NVD	40	Female	3060		0		0		0		0		0		0		0		0		0		0		0		0
509	5. University	1. Employed	2. Single	1976-12-20	Chinese	2012-11-28	Apartment/Condominium	Postgrad Degree	Professionals	Postgrad Degree	Professionals	Single	>8501	Yes	Spontaneously	Yes	No	None	2004	Ectopic Pregnancy	0		0		0		0		0		0		0		0		0		0		0		0		0		0
510	5. University	1. Employed	1. Married	1981-10-01	Malay	2013-02-04	HDB Flat	Degree	Associate Professionals/Technician	A'Level/Diploma	Associate Professionals/Technician	Married	5500-8500	Yes	Spontaneously	Yes	No	None	1999	TOP	0		0		2000	TOP	0		0		0		0		0		0		0		0		0		0		0
511	5. University	1. Employed	1. Married	1979-01-30	Chinese	2012-12-06	HUDC/Executive Condo	Degree	Professionals	Degree	Professionals	Married	>8501	Yes	Spontaneously	No	No	Delivered newborn with birthweight <2.5Kg, Hypertension during pregnancy	2006	LSCS	38	Female	2200	Hypertension without medication	0		0		0		0		0		0		0		0		0		0		0		0
512	4. JC/Poly	1. Employed	1. Married	1990-02-25	Indian	2012-11-26	HDB Flat	A'Level/Diploma	Associate Professionals/Technician	Degree	Legislator/Senior Officials/Managers	Married	1301-3500	Yes	Spontaneously	Yes	Yes		0		0		0		0		0		0		0		0		0		0		0		0		0		0		0
513	5. University	1. Employed	1. Married	1983-04-03	Chinese	2013-02-06	HDB Flat	Degree	Associate Professionals/Technician	Postgrad Degree	Associate Professionals/Technician	Married	5500-8500	No	Spontaneously	Yes	Yes		0		0		0		0		0		0		0		0		0		0		0		0		0		0		0
514	2. Secondary	1. Employed	1. Married	1981-01-29	Malay	2013-02-28	HDB Flat	Some Secondary	Clerical Workers	N'Level/O'Level/ITE	Associate Professionals/Technician	Married	3501-5500	No	Spontaneously	Yes	No	None	2011	Ectopic Pregnancy	0		0		2008	NVD	38	Male	3800		0		0		0		0		0		0		0		0		0
515	5. University	1. Employed	1. Married	1971-11-26	Malay	2013-02-21	HDB Flat	Degree	Professionals	Degree	Professionals	Married	5500-8500	Yes	Assisted Reproductive Techniques	No	No	None	1998	LSCS	40	Male	4010		2001	LSCS	40	Male	3800		2009	LSCS	37	Male	3600		2006	Miscarriage	0		0		0		0		0
516	4. JC/Poly	1. Employed	1. Married	1982-12-03	Indian	2013-02-09	HDB Flat	A'Level/Diploma	Associate Professionals/Technician	A'Level/Diploma	Professionals	Married	3501-5500	Yes	Spontaneously	No	No	None	2010	NVD	39	Male	2700		2008	Miscarriage	0		0		0		0		0		0		0		0		0		0		0
517	2. Secondary	2. Housewife	1. Married	1973-11-22	Malay	2013-01-28	HDB Flat	N'Level/O'Level/ITE	Housewife	N'Level/O'Level/ITE	Professionals	Married	1301-3500	No	Spontaneously	No	No	Preterm delivery (i.e delivered at less than 37 weeks of pregnancy), Delivered newborn with birthweight <2.5Kg	1997	LSCS	40	Male	3800		2004	LSCS	35	Female	1800	Preterm labour	2010	TOP	0		0		0		0		0		0		0		0
518	4. JC/Poly	1. Employed	1. Married	1982-06-15	Chinese	2013-02-02	HDB Flat	A'Level/Diploma	Self Employed	A'Level/Diploma	Service Worker/Shop and Market Sales Worker	Married	5500-8500	No	Spontaneously	Yes	Yes		0		0		0		0		0		0		0		0		0		0		0		0		0		0		0
519	5. University	1. Employed	1. Married	1984-04-13	Malay	2012-11-25	HDB Flat	Degree	Associate Professionals/Technician	A'Level/Diploma	Associate Professionals/Technician	Married	5500-8500	No	Spontaneously	Yes	Yes		0		0		0		0		0		0		0		0		0		0		0		0		0		0		0
520	3. ITE	1. Employed	1. Married	1972-05-29	Others	2012-01-05	HDB Flat	N'Level/O'Level/ITE	Service Worker/Shop and Market Sales Worker	N'Level/O'Level/ITE		Married	1301-3500	No	Spontaneously	Yes	No	None	1995	NVD	39	Male	3000		2005	NVD	41	Male	2800		0		0		0		0		0		0		0		0		0
521	5. University	1. Employed	1. Married	1977-02-05	Chinese	2012-01-22	HDB Flat	Degree	Professionals	Degree	Legislator/Senior Officials/Managers	Married	>8501	No	Spontaneously	No	No	Preterm delivery (i.e delivered at less than 37 weeks of pregnancy), Delivered newborn with birthweight <2.5Kg	2008	NVD	36	Male	2300	Medically indicated for delivery	2010	NVD	34	Male	2300	Medically indicated for delivery	0		0		0		0		0		0		0		0		0
522	2. Secondary	1. Employed	1. Married	1989-12-12	Chinese	2012-01-14	HDB Flat	Some Secondary	Clerical Workers	A'Level/Diploma	Professionals	Married	3501-5500	Yes	Spontaneously	Yes	Yes		0		0		0		0		0		0		0		0		0		0		0		0		0		0		0
523	2. Secondary	1. Employed	1. Married	1980-11-03	Chinese	2012-02-01	HDB Flat	Degree	Professionals	Some Secondary	Legislator/Senior Officials/Managers	Married	5500-8500	Yes	Spontaneously	No	No	Delivered newborn with birthweight <2.5Kg	2010	NVD	40	Female	2300		0		0		0		0		0		0		0		0		0		0		0		0
524	5. University	1. Employed	1. Married	1980-08-16	Others	2012-01-07	HDB Flat	Degree	Self Employed	Degree	Professionals	Married	5500-8500	Yes	Spontaneously	Yes	Yes		0		0		0		0		0		0		0		0		0		0		0		0		0		0		0
525	2. Secondary	2. Housewife	1. Married	1988-02-25	Others	2012-01-04	HDB Flat	N'Level/O'Level/ITE	Housewife	N'Level/O'Level/ITE		Married	<1300	Yes	Spontaneously	Yes	No		2005	TOP	7		0		2006	TOP	8		0		2009	Miscarriage	20	Female	0		0		0		0		0		0		0
526	2. Secondary	2. Housewife	1. Married	1989-02-04	Malay	2011-12-29	HDB Flat	N'Level/O'Level/ITE	Housewife	A'Level/Diploma	Service Worker/Shop and Market Sales Worker	Married	<1300	No	Spontaneously	No	No	Delivered newborn with birthweight <2.5Kg	2010	NVD	39	Female	2300		0		0		0		0		0		0		0		0		0		0		0		0
527	2. Secondary	1. Employed	1. Married	1980-01-04	Chinese	2012-01-23	HDB Flat	Some Secondary	Service Worker/Shop and Market Sales Worker	N'Level/O'Level/ITE	Service Worker/Shop and Market Sales Worker	Married	1301-3500	Yes	Spontaneously	Yes	Yes		0		0		0		0		0		0		0		0		0		0		0		0		0		0		0
528	3. ITE	1. Employed	1. Married	1988-05-12	Indian	2012-01-02	HDB Flat	N'Level/O'Level/ITE	Professionals	N'Level/O'Level/ITE	Associate Professionals/Technician	Married	1301-3500	No	Spontaneously	Yes	Yes		0		0		0		0		0		0		0		0		0		0		0		0		0		0		0
529	4. JC/Poly	2. Housewife	1. Married	1981-09-27	Chinese	2012-02-11	HDB Flat	A'Level/Diploma	Housewife	Degree	Professionals	Married	<1300	Yes	Spontaneously	Yes	Yes		0		0		0		0		0		0		0		0		0		0		0		0		0		0		0
530	5. University	1. Employed	1. Married	1976-05-24	Indian	2012-02-12	HDB Flat	Degree	Professionals	Postgrad Degree	Professionals	Married	>8501	No	Spontaneously	No	No	None	2001	NVD	0	Female	2800		2002	NVD	0	Female	3200		0		0		0		0		0		0		0		0		0
531	5. University	1. Employed	1. Married	1976-10-04	Others	2012-02-19	HDB Flat	Degree	Clerical Workers	N'Level/O'Level/ITE	Associate Professionals/Technician	Married	5500-8500	No	Spontaneously	Yes	Yes		0		0		0		0		0		0		0		0		0		0		0		0		0		0		0
532	4. JC/Poly	1. Employed	1. Married	1984-04-19	Chinese	2012-02-17	HDB Flat	A'Level/Diploma	Clerical Workers	Some Primary	Associate Professionals/Technician	Married	5500-8500	Yes	Spontaneously	Yes	Yes		0		0		0		0		0		0		0		0		0		0		0		0		0		0		0
533	2. Secondary	2. Housewife	1. Married	1976-09-10	Malay	2012-02-02	HDB Flat	Some Secondary	Housewife	N'Level/O'Level/ITE	Associate Professionals/Technician	Married	1301-3500	Yes	Assisted Reproductive Techniques	Yes	Yes		0		0		0		0		0		0		0		0		0		0		0		0		0		0		0
534	3. ITE	1. Employed	1. Married	1991-09-14	Indian	2012-01-20	HDB Flat	N'Level/O'Level/ITE	Clerical Workers	A'Level/Diploma	Clerical Workers	Married	1301-3500	Yes	Spontaneously	No	No		2010	TOP	24		0		0		0		0		0		0		0		0		0		0		0		0		0
535	5. University	1. Employed	1. Married	1978-02-18	Chinese	2012-01-16	HDB Flat	Degree	Legislator/Senior Officials/Managers	A'Level/Diploma	Service Worker/Shop and Market Sales Worker	Married	3501-5500	Yes	Spontaneously	No	No		2008		9		0		0		0		0		0		0		0		0		0		0		0		0		0
536	3. ITE	1. Employed	1. Married	1981-02-04	Malay	2012-01-04	HDB Flat	N'Level/O'Level/ITE	Service Worker/Shop and Market Sales Worker	N'Level/O'Level/ITE	Service Worker/Shop and Market Sales Worker	Married	3501-5500	No	Spontaneously	No	No		2008	NVD	39	Male	2600		0		0		0		0		0		0		0		0		0		0		0		0
537	3. ITE	1. Employed	1. Married	1976-01-04	Chinese	2012-01-25	HDB Flat	N'Level/O'Level/ITE	Clerical Workers	N'Level/O'Level/ITE	Associate Professionals/Technician	Married	1301-3500	Yes	Assisted Reproductive Techniques	Yes	Yes		0		0		0		0		0		0		0		0		0		0		0		0		0		0		0
538	4. JC/Poly	3. Student	1. Married	1983-01-02	Chinese	2014-02-12	HDB Flat	Degree	Housewife	Postgrad Degree	Professionals	Married	5500-8500	Yes	Spontaneously	No	No	None	2011	NVD	38	Male	3300		0		0		0		0		0		0		0		0		0		0		0		0
539	5. University	1. Employed	1. Married	1977-11-22	Chinese	2012-01-06	HDB Flat	Degree	Professionals	Degree	Professionals	Married	>8501	Yes	Spontaneously	Yes	Yes		0		0		0		0		0		0		0		0		0		0		0		0		0		0		0
540	2. Secondary	1. Employed	1. Married	1978-04-15	Others	2011-12-23	HDB Flat	Some Secondary	Service Worker/Shop and Market Sales Worker	A'Level/Diploma	Service Worker/Shop and Market Sales Worker	Married	5500-8500	Yes	Spontaneously	No	No		2008	NVD	40	Male	3000		0		0		0		0		0		0		0		0		0		0		0		0
541	2. Secondary	1. Employed	2. Single	1980-08-11	Chinese	2011-12-23	HDB Flat	Some Secondary	Clerical Workers	Some Secondary	Associate Professionals/Technician	Single	1301-3500	No	Spontaneously	Yes	Yes		0		0		0		0		0		0		0		0		0		0		0		0		0		0		0
542	2. Secondary	1. Employed	1. Married	1975-12-28	Malay	2011-12-21	HDB Flat	N'Level/O'Level/ITE	Clerical Workers	Some Secondary	Clerical Workers	Married	3501-5500	Yes	Spontaneously	Yes	No	None	2001	NVD	38	Female	3650		2008	LSCS	38	Male	3610	Medically indicated for delivery	0		0		0		0		0		0		0		0		0
543	2. Secondary	1. Employed	1. Married	1985-01-24	Chinese	2011-11-28	HDB Flat	N'Level/O'Level/ITE	Clerical Workers	Some Secondary	Self Employed	Married	3501-5500	No	Spontaneously	Yes	Yes		0		0		0		0		0		0		0		0		0		0		0		0		0		0		0
544	5. University	1. Employed	2. Single	1980-08-07	Others	2011-12-07	HDB Flat	Degree	Housewife	Degree	Associate Professionals/Technician	Married	3501-5500	Yes	Spontaneously	No	No	Delivered newborn with birthweight <2.5Kg	2002	LSCS	41	Male	2400		0		0		0		0		0		0		0		0		0		0		0		0
545	5. University	1. Employed	1. Married	1981-11-27	Chinese	2011-11-20	HDB Flat	Degree	Associate Professionals/Technician	Degree	Associate Professionals/Technician	Married	5500-8500	Yes	Spontaneously	Yes	Yes	None	0		0		0		0		0		0		0		0		0		0		0		0		0		0		0
546	5. University	2. Housewife	1. Married	1984-03-15	Indian	2011-11-19	HDB Flat	Postgrad Degree	Housewife	A'Level/Diploma	Professionals	Married	1301-3500	No	Spontaneously	Yes	Yes		0		0		0		0		0		0		0		0		0		0		0		0		0		0		0
547	5. University	1. Employed	2. Single	1981-04-07	Others	2011-12-07	HDB Flat	Postgrad Degree	Legislator/Senior Officials/Managers	Degree	Associate Professionals/Technician	Single	1301-3500	No	Spontaneously	Yes	Yes		0		0		0		0		0		0		0		0		0		0		0		0		0		0		0
548	3. ITE	3. Student	1. Married	1984-08-23	Chinese	2011-12-30	HDB Flat	N'Level/O'Level/ITE	Associate Professionals/Technician	N'Level/O'Level/ITE	Associate Professionals/Technician	Married	1301-3500	Yes	Spontaneously	No	No	None	2010	Miscarriage	8		0		0		0		0		0		0		0		0		0		0		0		0		0
549	4. JC/Poly	1. Employed	1. Married	1976-02-26	Indian	2012-01-10	HDB Flat	A'Level/Diploma	Professionals	A'Level/Diploma	Associate Professionals/Technician	Married	5500-8500	Yes	Spontaneously	No	No	None	2010	LSCS	38	Female	3400		0		0		0		0		0		0		0		0		0		0		0		0
550	4. JC/Poly	1. Employed	1. Married	1984-05-13	Malay	2011-12-16	HDB Flat	A'Level/Diploma	Service Worker/Shop and Market Sales Worker	Degree	Professionals	Married	1301-3500	Yes	Spontaneously	Yes	Yes		0		0		0		0		0		0		0		0		0		0		0		0		0		0		0
551	5. University	1. Employed	1. Married	1982-03-25	Indian	2012-01-02	HDB Flat	Postgrad Degree	Professionals	Degree	Professionals	Married	5500-8500	Yes	Spontaneously	Yes	Yes		0		0		0		0		0		0		0		0		0		0		0		0		0		0		0
552	4. JC/Poly	1. Employed	1. Married	1988-01-04	Chinese	2012-03-13	HDB Flat	A'Level/Diploma	Service Worker/Shop and Market Sales Worker	N'Level/O'Level/ITE	Service Worker/Shop and Market Sales Worker	Married	1301-3500	No	Spontaneously	Yes	No	None	2004	NVD	40	Female	2960		0		0		0		0		0		0		0		0		0		0		0		0
553	4. JC/Poly	1. Employed	1. Married	1974-10-31	Malay	2012-03-08	HDB Flat	A'Level/Diploma	Clerical Workers	N'Level/O'Level/ITE	Professionals	Married	1301-3500	No	Spontaneously	No	No	None	2009	LSCS	39	Female	3200		2010	LSCS	40	Female	3300		0		0		0		0		0		0		0		0		0
554	4. JC/Poly	1. Employed	1. Married	1985-10-16	Chinese	2012-02-25	HDB Flat	A'Level/Diploma	Associate Professionals/Technician	Degree	Associate Professionals/Technician	Married	3501-5500	Yes	Spontaneously	Yes	Yes		0		0		0		0		0		0		0		0		0		0		0		0		0		0		0
555	2. Secondary	1. Employed	1. Married	1975-10-18	Chinese	2012-03-14	HDB Flat	Some Secondary	Service Worker/Shop and Market Sales Worker	Some Secondary	Service Worker/Shop and Market Sales Worker	Married	3501-5500	Yes	Spontaneously	No	No	None	2000	NVD	40	Male	4000		0		0		0		0		0		0		0		0		0		0		0		0
556	5. University	2. Housewife	1. Married	1975-08-12	Chinese	2012-02-11	HDB Flat	Degree	Housewife	Degree	Professionals	Married	5500-8500	Yes	Spontaneously	Yes	Yes		0		0		0		0		0		0		0		0		0		0		0		0		0		0		0
557	5. University	1. Employed	1. Married	1983-07-16	Chinese	2012-03-08	Landed Property	Degree	Legislator/Senior Officials/Managers	Degree	Professionals	Married	5500-8500	Yes	Spontaneously	No	No	None	2009	NVD	38	Female	2500		0		0		0		0		0		0		0		0		0		0		0		0
558	4. JC/Poly	1. Employed	1. Married	1986-07-15	Others	2012-02-13	HDB Flat	A'Level/Diploma	Professionals	N'Level/O'Level/ITE	Associate Professionals/Technician	Married	1301-3500	No	Spontaneously	No	No	Delivered newborn with birthweight <2.5Kg	2009	LSCS	38	Male	2300	Medically indicated for delivery	0		0		0		0		0		0		0		0		0		0		0		0
559	4. JC/Poly	1. Employed	1. Married	1979-01-18	Others	2012-03-15	HDB Flat	A'Level/Diploma	Professionals	A'Level/Diploma	Self Employed	Married	3501-5500	No	Spontaneously	No	No	None	2005	LSCS	39	Female	2960		2006	LSCS	38	Male	3600		2009	LSCS	38	Female	3100		0		0		0		0		0		0
560	2. Secondary	2. Housewife	1. Married	1967-08-01	Malay	2012-03-11	HDB Flat	N'Level/O'Level/ITE	Housewife	N'Level/O'Level/ITE	Associate Professionals/Technician	Married	1301-3500	No	Spontaneously	No	No	Preterm delivery (i.e delivered at less than 37 weeks of pregnancy), Delivered newborn with birthweight <2.5Kg	1991	NVD	40	Female	2800		1990	LSCS	32	Male	1900	Preterm labour	1990	LSCS	32	Male	1800	Preterm labour	1999	LSCS	40	Male	2850		0		0		0
561	4. JC/Poly	1. Employed	1. Married	1985-04-22	Others	2012-02-23	HDB Flat	A'Level/Diploma	Associate Professionals/Technician	A'Level/Diploma	Professionals	Married	1301-3500	No	Spontaneously	No	No	None	2010	NVD	38	Male	2345		0		0		0		0		0		0		0		0		0		0		0		0
562	4. JC/Poly	1. Employed	2. Single	1976-12-01	Others	2012-03-14	Landed Property	A'Level/Diploma	Self Employed	A'Level/Diploma	Legislator/Senior Officials/Managers	Single	1301-3500	No	Spontaneously	Yes	Yes		0		0		0		0		0		0		0		0		0		0		0		0		0		0		0
563	4. JC/Poly	1. Employed	1. Married	1986-02-27	Chinese	2012-03-06	Landed Property	A'Level/Diploma	Associate Professionals/Technician	A'Level/Diploma	Professionals	Married	3501-5500	Yes	Spontaneously	No	No	None	2010	LSCS	37	Female	2400		0		0		0		0		0		0		0		0		0		0		0		0
564	4. JC/Poly	1. Employed	1. Married	1981-04-17	Indian	2012-02-10	HDB Flat	A'Level/Diploma	Professionals	N'Level/O'Level/ITE	Professionals	Married	3501-5500	No	Spontaneously	Yes	Yes		0		0		0		0		0		0		0		0		0		0		0		0		0		0		0
565	2. Secondary	2. Housewife	1. Married	1980-07-25	Malay	2012-02-22	HDB Flat	Some Secondary	Housewife	Some Secondary		Married	1301-3500	Yes	Spontaneously	No	No	Preterm delivery (i.e delivered at less than 37 weeks of pregnancy), Delivered newborn with birthweight <2.5Kg, Hypertension during pregnancy	2004	NVD	38	Female	3120		2005	LSCS	36	Female	2000	Preterm labour, Hypertension without medication	2005	LSCS	36	Female	2400	Preterm labour, Hypertension without medication	0		0		0		0		0		0
566	2. Secondary	3. Student	1. Married	1991-02-22	Chinese	2012-02-04	HDB Flat	N'Level/O'Level/ITE	Student	A'Level/Diploma	Self Employed	Married	1301-3500	No	Spontaneously	Yes	Yes		0		0		0		0		0		0		0		0		0		0		0		0		0		0		0
567	5. University	1. Employed	1. Married	1975-10-27	Chinese	2012-02-07	HDB Flat	Degree	Professionals	Degree	Professionals	Married	>8501	Yes	Spontaneously	No	No	Preterm delivery (i.e delivered at less than 37 weeks of pregnancy)	2009	NVD	36	Female	3000	Medically indicated for delivery	0		0		0		0		0		0		0		0		0		0		0		0
568	3. ITE	2. Housewife	1. Married	1986-01-07	Chinese	2012-02-08	HDB Flat	N'Level/O'Level/ITE	Housewife	A'Level/Diploma	Service Worker/Shop and Market Sales Worker	Married	<1300	Yes	Spontaneously	Yes	Yes		0		0		0		0		0		0		0		0		0		0		0		0		0		0		0
569	5. University	1. Employed	1. Married	1976-07-29	Chinese	2011-11-21	HDB Flat	Degree	Professionals	Degree	Professionals	Married	>8501	Yes	Spontaneously	No	No	None	2005	NVD	39	Female	3430		2008	NVD	39	Male	3390		0		0		0		0		0		0		0		0		0
570	2. Secondary	2. Housewife	1. Married	1983-03-29	Chinese	2012-03-07	HDB Flat	Some Secondary	Housewife	Some Secondary	Service Worker/Shop and Market Sales Worker	Married	1301-3500	No	Spontaneously	No	No	None	2009	NVD	40	Female	3440		0		0		0		0		0		0		0		0		0		0		0		0
571	5. University	1. Employed	1. Married	1975-04-30	Others	2012-02-18	HDB Flat	Degree		Degree	Professionals	Married	>8501	Yes	Assisted Reproductive Techniques	No	No	None	2008	NVD	39	Male	2800		0		0		0		0		0		0		0		0		0		0		0		0
572	4. JC/Poly	1. Employed	1. Married	1974-01-24	Indian	2012-03-07	HDB Flat	A'Level/Diploma	Service Worker/Shop and Market Sales Worker	N'Level/O'Level/ITE	Professionals	Married	1301-3500	No	Spontaneously	Yes	No	None	2002	LSCS	39	Male	3100		0		0		0		0		0		0		0		0		0		0		0		0
573	5. University	1. Employed	1. Married	1985-04-16	Chinese	2012-02-10		Degree	Professionals	A'Level/Diploma	Professionals	Married	5500-8500	Yes	Spontaneously	Yes	Yes		0		0		0		0		0		0		0		0		0		0		0		0		0		0		0
574	2. Secondary	1. Employed	1. Married	1986-07-14	Others	2012-02-07	HDB Flat	N'Level/O'Level/ITE	Service Worker/Shop and Market Sales Worker	A'Level/Diploma	Associate Professionals/Technician	Married	1301-3500	Yes	Spontaneously	Yes	Yes		0		0		0		0		0		0		0		0		0		0		0		0		0		0		0
575	2. Secondary	1. Employed	1. Married	1986-04-27	Chinese	2012-03-16	HDB Flat	Some Secondary	Service Worker/Shop and Market Sales Worker	N'Level/O'Level/ITE	Service Worker/Shop and Market Sales Worker	Married	3501-5500	No	Spontaneously	Yes	No	None	2007	LSCS	40	Female	3100		0		0		0		0		0		0		0		0		0		0		0		0
576	4. JC/Poly	1. Employed	2. Single	1990-02-21	Chinese	2012-03-06	HDB Flat	A'Level/Diploma	Professionals	A'Level/Diploma	Professionals	Single	1301-3500	No	Spontaneously	Yes	Yes		0		0		0		0		0		0		0		0		0		0		0		0		0		0		0
577	4. JC/Poly	2. Housewife	1. Married	1977-03-30	Malay	2012-02-06	HDB Flat	A'Level/Diploma	Housewife	N'Level/O'Level/ITE	Professionals	Married	1301-3500	No	Spontaneously	No	No	Delivered newborn with birthweight <2.5Kg	2004	NVD	38	Female	2730		2005	NVD	37	Female	2300		2009	NVD	41	Male	3000		0		0		0		0		0		0
578	3. ITE	1. Employed	1. Married	1984-08-22	Others	2012-02-13	HDB Flat	N'Level/O'Level/ITE	Professionals	N'Level/O'Level/ITE	Service Worker/Shop and Market Sales Worker	Married	3501-5500	No	Spontaneously	No	No	None	2007	NVD	40	Female	3160		0		0		0		0		0		0		0		0		0		0		0		0
579	3. ITE	1. Employed	1. Married	1978-07-25	Malay	2012-02-21	HDB Flat	N'Level/O'Level/ITE	Service Worker/Shop and Market Sales Worker	N'Level/O'Level/ITE	Service Worker/Shop and Market Sales Worker	Married	1301-3500	No	Spontaneously	No	No	None	2004	NVD	40	Male	2900		2007	NVD	40	Female	3100		0		0		0		0		0		0		0		0		0
580	3. ITE	1. Employed	1. Married	1973-03-24	Malay	2012-02-11	HDB Flat	N'Level/O'Level/ITE	Service Worker/Shop and Market Sales Worker	N'Level/O'Level/ITE	Professionals	Married	1301-3500	Yes	Spontaneously	Yes	No	None	1998	NVD	39	Male	3100		2000	NVD	39	Female	3400		0		0		0		0		0		0		0		0		0
581	2. Secondary	1. Employed	1. Married	1979-12-27	Chinese	2012-02-27	HDB Flat	Some Secondary	Clerical Workers	N'Level/O'Level/ITE	Associate Professionals/Technician	Married	1301-3500	Yes	Spontaneously	Yes	Yes		0		0		0		0		0		0		0		0		0		0		0		0		0		0		0
582	4. JC/Poly	1. Employed	1. Married	1985-07-29	Malay	2012-02-21	HDB Flat	A'Level/Diploma	Professionals	A'Level/Diploma		Married	3501-5500	No	Spontaneously	Yes	Yes		0		0		0		0		0		0		0		0		0		0		0		0		0		0		0
583	3. ITE	2. Housewife	1. Married	1991-10-22	Others	2011-11-29	HDB Flat	N'Level/O'Level/ITE	Housewife	N'Level/O'Level/ITE	Service Worker/Shop and Market Sales Worker	Married	<1300	No	Spontaneously	Yes	Yes		0		0		0		0		0		0		0		0		0		0		0		0		0		0		0
584	4. JC/Poly	1. Employed	1. Married	1982-07-11	Chinese	2011-11-16	HDB Flat	A'Level/Diploma	Associate Professionals/Technician	A'Level/Diploma	Professionals	Married	3501-5500	Yes	Spontaneously	Yes	Yes		0		0		0		0		0		0		0		0		0		0		0		0		0		0		0
585	2. Secondary	1. Employed	3. Divorcee/Widowed	1973-02-14	Chinese	2011-11-14	HDB Flat	N'Level/O'Level/ITE	Associate Professionals/Technician	N'Level/O'Level/ITE	Associate Professionals/Technician	Separated/Divorced	1301-3500	Yes	Spontaneously	Yes	Yes	None	0		0		0		0		0		0		0		0		0		0		0		0		0		0		0
586	3. ITE	1. Employed	1. Married	1991-11-13	Chinese	2011-11-13	HDB Flat	N'Level/O'Level/ITE	Service Worker/Shop and Market Sales Worker	Completed PSLE	Not Employed	Married	1301-3500	No	Spontaneously	Yes	Yes		0		0		0		0		0		0		0		0		0		0		0		0		0		0		0
587	3. ITE	1. Employed	1. Married	1982-07-03	Malay	2011-11-10	HDB Flat	N'Level/O'Level/ITE	Clerical Workers	N'Level/O'Level/ITE	Associate Professionals/Technician	Married	3501-5500	No	Spontaneously	Yes	No	None	2000	NVD	38	Male	3750		2001	NVD	38	Male	3200		0		0		0		0		0		0		0		0		0
588	2. Secondary	1. Employed	2. Single	1989-08-17	Malay	2011-11-14	HDB Flat	N'Level/O'Level/ITE	Associate Professionals/Technician			Single	<1300	No	Spontaneously	Yes	Yes		0		0		0		0		0		0		0		0		0		0		0		0		0		0		0
589	2. Secondary	1. Employed	1. Married	1985-01-08	Malay	2011-11-10	HDB Flat	N'Level/O'Level/ITE	Clerical Workers	N'Level/O'Level/ITE	Production Craftsman and Related Worker	Married	1301-3500	No	Spontaneously	Yes	Yes		0		0		0		0		0		0		0		0		0		0		0		0		0		0		0
590	5. University	1. Employed	1. Married	1980-06-29	Others	2011-11-09	HDB Flat	Degree	Professionals	A'Level/Diploma	Professionals	Married	5500-8500	No	Spontaneously	No	Yes		0		0		0		0		0		0		0		0		0		0		0		0		0		0		0
591	4. JC/Poly	1. Employed	1. Married	1987-04-20	Malay	2011-11-24	HDB Flat	A'Level/Diploma	Professionals	N'Level/O'Level/ITE	Production Craftsman and Related Worker	Separated/Divorced	<1300	Yes	Spontaneously	No	No	Delivered newborn with birthweight <2.5Kg, Hypertension during pregnancy	2004	LSCS	36	Male	1900	Preterm labour, Hypertension without medication	2005	LSCS	37	Male	3000		0		0		0		0		0		0		0		0		0
592	2. Secondary	2. Housewife	1. Married	1977-10-24	Chinese	2011-04-11	HDB Flat	Some Secondary	Housewife	N'Level/O'Level/ITE	Service Worker/Shop and Market Sales Worker	Married	<1300	No	Spontaneously	Yes	Yes		0		0		0		0		0		0		0		0		0		0		0		0		0		0		0
593	2. Secondary	2. Housewife	1. Married	1982-03-20	Chinese	2011-05-08	HDB Flat	Some Secondary	Housewife	N'Level/O'Level/ITE	Associate Professionals/Technician	Married	1301-3500	No	Spontaneously	No	No		2009	LSCS	40	Female	2800		0		0		0		0		0		0		0		0		0		0		0		0
594	3. ITE	1. Employed	1. Married	1982-02-07	Chinese	2011-04-26	HDB Flat	N'Level/O'Level/ITE	Service Worker/Shop and Market Sales Worker	N'Level/O'Level/ITE	Professionals	Married	3501-5500	No	Spontaneously	No	No		2000	NVD	0	Male	0		2008	LSCS	0	Female	0		0		0		0		0		0		0		0		0		0
595	2. Secondary	2. Housewife	1. Married	1981-11-10	Chinese	2011-11-19	HDB Flat	Some Secondary	Housewife	N'Level/O'Level/ITE	Service Worker/Shop and Market Sales Worker	Married	1301-3500	No	Spontaneously	Yes	Yes		0		0		0		0		0		0		0		0		0		0		0		0		0		0		0
596	2. Secondary	1. Employed	1. Married	1973-10-04	Malay	2011-11-06	HDB Flat	Some Secondary	Associate Professionals/Technician	Some Secondary	Associate Professionals/Technician	Married	1301-3500	No	Spontaneously	No	No	None	1994	NVD	38	Female	3200		1996	NVD	38	Female	3200		1998	NVD	38	Male	2800		2005	NVD	38	Male	4000		0		0		0
597	2. Secondary	2. Housewife	1. Married	1988-11-09	Others	2011-11-29		N'Level/O'Level/ITE	Housewife	N'Level/O'Level/ITE	Associate Professionals/Technician	Married	1301-3500	Yes	Spontaneously	Yes	Yes		0		0		0		0		0		0		0		0		0		0		0		0		0		0		0
598	3. ITE	1. Employed	1. Married	1983-10-20	Chinese	2011-11-10	HDB Flat	A'Level/Diploma	Housewife	N'Level/O'Level/ITE	Associate Professionals/Technician	Married	1301-3500	No	Spontaneously	Yes	Yes	None	0		0		0		0		0		0		0		0		0		0		0		0		0		0		0
599	3. ITE	1. Employed	1. Married	1983-09-17	Chinese	2011-11-28	HDB Flat	N'Level/O'Level/ITE	Service Worker/Shop and Market Sales Worker	N'Level/O'Level/ITE	Service Worker/Shop and Market Sales Worker	Married	1301-3500	Yes	Spontaneously	No	No	None	2006	LSCS	40	Female	3360		0		0		0		0		0		0		0		0		0		0		0		0
600	2. Secondary	1. Employed	1. Married	1985-11-21	Chinese	2011-11-19	HDB Flat	Some Secondary	Service Worker/Shop and Market Sales Worker	N'Level/O'Level/ITE	Associate Professionals/Technician	Married	3501-5500	Yes	Spontaneously	Yes	Yes		0		0		0		0		0		0		0		0		0		0		0		0		0		0		0
601	4. JC/Poly	1. Employed	1. Married	1972-08-11	Malay	2011-11-28	HDB Flat	A'Level/Diploma	Clerical Workers	N'Level/O'Level/ITE	Clerical Workers	Married	3501-5500	Yes	Spontaneously	Yes	Yes		0		0		0		0		0		0		0		0		0		0		0		0		0		0		0
602	5. University	1. Employed	1. Married	1981-08-17	Others	2011-10-20	HDB Flat	Degree	Associate Professionals/Technician	Degree	Professionals	Married	1301-3500	No	Spontaneously	No	No		2006	NVD	40	Male	2700		0		0		0		0		0		0		0		0		0		0		0		0
603	5. University	1. Employed	1. Married	1982-08-29	Malay	2011-11-14	HDB Flat	A'Level/Diploma	Clerical Workers	A'Level/Diploma	Professionals	Married	3501-5500	Yes	Spontaneously	Yes	Yes		0		0		0		0		0		0		0		0		0		0		0		0		0		0		0
604	5. University	1. Employed	1. Married	1978-12-21	Malay	2011-12-13	HDB Flat	Degree	Professionals	Degree	Professionals	Married	3501-5500	Yes	Spontaneously	No	No	None	2007	NVD	38	Male	2875		0		0		0		0		0		0		0		0		0		0		0		0
605	5. University	1. Employed	1. Married	1984-03-31	Chinese	2011-11-11	Apartment/Condominium	Degree	Professionals	A'Level/Diploma	Professionals	Married	3501-5500	No	Spontaneously	Yes	Yes		0		0		0		0		0		0		0		0		0		0		0		0		0		0		0
606	2. Secondary	1. Employed	3. Divorcee/Widowed	1977-07-18	Chinese	2011-12-15	HDB Flat	N'Level/O'Level/ITE	Service Worker/Shop and Market Sales Worker	A'Level/Diploma	Service Worker/Shop and Market Sales Worker	Single	3501-5500	Yes	Spontaneously	Yes	No	Delivered newborn with birthweight <2.5Kg	2005	NVD	39	Female	2380		0		0		0		0		0		0		0		0		0		0		0		0
607	2. Secondary	1. Employed	1. Married	1985-04-27	Malay	2011-10-25	HDB Flat	N'Level/O'Level/ITE	Service Worker/Shop and Market Sales Worker	N'Level/O'Level/ITE	Service Worker/Shop and Market Sales Worker	Married	1301-3500	No	Spontaneously	Yes	Yes		0		0		0		0		0		0		0		0		0		0		0		0		0		0		0
608	2. Secondary	1. Employed	1. Married	1979-04-30	Chinese	2011-11-01	HDB Flat	N'Level/O'Level/ITE	Service Worker/Shop and Market Sales Worker	Some Secondary	Self Employed	Married	1301-3500	Yes	Spontaneously	Yes	Yes		0		0		0		0		0		0		0		0		0		0		0		0		0		0		0
609	4. JC/Poly	1. Employed	1. Married	1979-08-04	Chinese	2011-11-08	HDB Flat	A'Level/Diploma	Clerical Workers	A'Level/Diploma	Service Worker/Shop and Market Sales Worker	Married	3501-5500	Yes	Spontaneously	Yes	Yes		0		0		0		0		0		0		0		0		0		0		0		0		0		0		0
610	4. JC/Poly	2. Housewife	1. Married	1982-01-17	Chinese	2011-11-29	HDB Flat	A'Level/Diploma	Housewife	N'Level/O'Level/ITE	Service Worker/Shop and Market Sales Worker	Married	<1300	No	Spontaneously	Yes	Yes		0		0		0		0		0		0		0		0		0		0		0		0		0		0		0
611	5. University	1. Employed	1. Married	1973-10-17	Chinese	2011-12-04	HDB Flat	Postgrad Degree	Professionals	Postgrad Degree	Professionals	Married	>8501	Yes	Assisted Reproductive Techniques	Yes	Yes		0		0		0		0		0		0		0		0		0		0		0		0		0		0		0
612	5. University	1. Employed	1. Married	1981-09-19	Chinese	2011-12-11	HDB Flat	Postgrad Degree	Professionals	Degree	Professionals	Married	>8501	Yes	Spontaneously	Yes	Yes		0		0		0		0		0		0		0		0		0		0		0		0		0		0		0
613	2. Secondary	2. Housewife	1. Married	1975-08-24	Chinese	2011-12-16	HDB Flat	Some Secondary	Housewife	A'Level/Diploma	Clerical Workers	Married	1301-3500	Yes	Spontaneously	Yes	No	None	2010	Ectopic Pregnancy	6		0		0		0		0		0		0		0		0		0		0		0		0		0
614	5. University	2. Housewife	1. Married	1984-04-02	Chinese	2011-11-24	HDB Flat	Postgrad Degree	Housewife	Postgrad Degree	Professionals	Married	5500-8500	Yes	Assisted Reproductive Techniques	Yes	Yes		0		0		0		0		0		0		0		0		0		0		0		0		0		0		0
615	5. University	1. Employed	1. Married	1982-04-20	Chinese	2011-11-19	HDB Flat	Degree	Professionals	Degree	Professionals	Married	5500-8500	Yes	Spontaneously	Yes	Yes		0		0		0		0		0		0		0		0		0		0		0		0		0		0		0
616	4. JC/Poly	1. Employed	2. Single	1971-10-31	Chinese	2011-10-31	HDB Flat	A'Level/Diploma	Service Worker/Shop and Market Sales Worker	N'Level/O'Level/ITE	Self Employed	Single	3501-5500	No	Spontaneously	Yes	No	None	1993	Miscarriage	10		0		0		0		0		0		0		0		0		0		0		0		0		0
617	4. JC/Poly	1. Employed	1. Married	1977-11-12	Others	2011-11-24	Apartment/Condominium	Degree	Housewife	Degree	Professionals	Married	5500-8500	Yes	Spontaneously	Yes	Yes		0		0		0		0		0		0		0		0		0		0		0		0		0		0		0
618	2. Secondary	2. Housewife	1. Married	1972-07-09	Chinese	2012-09-05	HDB Flat	N'Level/O'Level/ITE	Housewife	A'Level/Diploma	Associate Professionals/Technician	Married	1301-3500	Yes	Spontaneously	No	No	None	2000	NVD	41	Female	0		2002	NVD	40	Female	0		0		0		0		0		0		0		0		0		0
619	4. JC/Poly	1. Employed	2. Single	1987-08-05	Chinese	2012-09-19	HDB Flat	A'Level/Diploma	Clerical Workers	A'Level/Diploma	Associate Professionals/Technician	Single	1301-3500	No	Spontaneously	Yes	Yes		0		0		0		0		0		0		0		0		0		0		0		0		0		0		0
620	4. JC/Poly	1. Employed	1. Married	1981-05-20	Chinese	2012-08-16	HDB Flat	A'Level/Diploma	Professionals	Degree	Professionals	Married	5500-8500	No	Spontaneously	No	No	None	2010	NVD	38	Male	3.145		0		0		0		0		0		0		0		0		0		0		0		0
621	3. ITE	1. Employed	1. Married	1979-05-10	Others	2012-10-26	HDB Flat	N'Level/O'Level/ITE	Associate Professionals/Technician	Some Secondary	Associate Professionals/Technician	Married	1301-3500	No	Spontaneously	Yes	Yes		0		0		0		0		0		0		0		0		0		0		0		0		0		0		0
622	2. Secondary	1. Employed	1. Married	1983-11-08	Indian	2012-09-30	HDB Flat	N'Level/O'Level/ITE	Clerical Workers	A'Level/Diploma	Associate Professionals/Technician	Married	1301-3500	No	Spontaneously	No	No	None	2010	LSCS	40	Female	3800		0		0		0		0		0		0		0		0		0		0		0		0
623	2. Secondary	2. Housewife	1. Married	1987-08-31	Malay	2012-06-09	HDB Flat	Some Secondary	Housewife	N'Level/O'Level/ITE	Self Employed	Married	3501-5500	Yes	Spontaneously	Yes	Yes	None	0		0		0		0		0		0		0		0		0		0		0		0		0		0		0
624	4. JC/Poly	1. Employed	1. Married	1982-03-18	Malay	2012-06-07	HDB Flat	A'Level/Diploma	Associate Professionals/Technician	Some Secondary	Service Worker/Shop and Market Sales Worker	Married	3501-5500	No	Spontaneously	Yes	No	None	0	TOP	0		0		0		0		0		0		0		0		0		0		0		0		0		0
625	2. Secondary	1. Employed	1. Married	1982-10-28	Others	2012-07-08	HDB Flat	N'Level/O'Level/ITE	Service Worker/Shop and Market Sales Worker	N'Level/O'Level/ITE	Service Worker/Shop and Market Sales Worker	Married	1301-3500	Yes	Spontaneously	No	No	None	2002	NVD	0	Female	3.5		2008	NVD	0	Female	4.7		0		0		0		0		0		0		0		0		0
626	5. University	1. Employed	1. Married	1981-10-30	Others	2012-07-21	HDB Flat	Degree	Service Worker/Shop and Market Sales Worker	A'Level/Diploma	Service Worker/Shop and Market Sales Worker	Married	3501-5500	Yes	Spontaneously	No	No	None	2010	NVD	38	Male	2865		0		0		0		0		0		0		0		0		0		0		0		0
627	5. University	1. Employed	1. Married	1984-04-05	Malay	2012-06-01	HDB Flat	Degree	Professionals	Degree	Professionals	Married	3501-5500	No	Spontaneously	Yes	Yes		0		0		0		0		0		0		0		0		0		0		0		0		0		0		0
628	3. ITE	1. Employed	1. Married	1984-07-26	Malay	2012-05-25	HDB Flat	N'Level/O'Level/ITE	Clerical Workers	N'Level/O'Level/ITE	Production Craftsman and Related Worker	Married	1301-3500	No	Spontaneously	Yes	Yes		0		0		0		0		0		0		0		0		0		0		0		0		0		0		0
629	2. Secondary	2. Housewife	1. Married	1993-08-04	Indian	2012-07-10	HDB Flat	N'Level/O'Level/ITE	Housewife	N'Level/O'Level/ITE	Self Employed	Married	<1300	Yes	Spontaneously	Yes	No		2011	Miscarriage	9		0		0		0		0		0		0		0		0		0		0		0		0		0
630	2. Secondary	1. Employed	2. Single	1990-12-30	Chinese	2012-07-12	HDB Flat	N'Level/O'Level/ITE	Clerical Workers	N'Level/O'Level/ITE	Service Worker/Shop and Market Sales Worker	Single	1301-3500	No	Spontaneously	Yes	Yes		0		0		0		0		0		0		0		0		0		0		0		0		0		0		0
631	4. JC/Poly	1. Employed	1. Married	1978-05-18	Malay	2012-07-17	HDB Flat	A'Level/Diploma	Associate Professionals/Technician	N'Level/O'Level/ITE	Service Worker/Shop and Market Sales Worker	Married	1301-3500	No	Spontaneously	Yes	Yes		0		0		0		0		0		0		0		0		0		0		0		0		0		0		0
632	5. University	1. Employed	1. Married	1986-11-08	Malay	2012-07-10	HDB Flat	Degree	Professionals	A'Level/Diploma	Professionals	Married	1301-3500	No	Spontaneously	Yes	Yes		0		0		0		0		0		0		0		0		0		0		0		0		0		0		0
633	4. JC/Poly	1. Employed	1. Married	1981-10-09	Malay	2012-06-26	HDB Flat	A'Level/Diploma	Professionals	N'Level/O'Level/ITE	Professionals	Married	3501-5500	No	Spontaneously	No	No	None	2007	NVD	39	Male	3100		0		0		0		0		0		0		0		0		0		0		0		0
634	5. University	1. Employed	1. Married	1980-04-10	Chinese	2012-07-08	HDB Flat	Degree	Professionals	Degree	Professionals	Married	5500-8500	Yes	Spontaneously	No	No	None	2008	NVD	38	Male	2.98		0		0		0		0		0		0		0		0		0		0		0		0
635	2. Secondary	1. Employed	1. Married	1973-09-22	Malay	2012-07-02	HDB Flat	N'Level/O'Level/ITE	Service Worker/Shop and Market Sales Worker	N'Level/O'Level/ITE	Service Worker/Shop and Market Sales Worker	Married	3501-5500	No	Spontaneously	Yes	No	None	2001	NVD	38	Female	4.2		0		0		0		0		0		0		0		0		0		0		0		0
636	2. Secondary	1. Employed	2. Single	1986-12-07	Malay	2012-07-08	HDB Flat	N'Level/O'Level/ITE	Service Worker/Shop and Market Sales Worker	A'Level/Diploma	Professionals	Single	3501-5500	No	Spontaneously	Yes	Yes		0		0		0		0		0		0		0		0		0		0		0		0		0		0		0
637	5. University	2. Housewife	1. Married	1978-10-31	Chinese	2012-07-25	HDB Flat	Degree	Housewife	Postgrad Degree	Professionals	Married	5500-8500	Yes	Spontaneously	No	No	None	2010	LSCS	39	Male	2.97		0		0		0		0		0		0		0		0		0		0		0		0
638	3. ITE	2. Housewife	2. Single	1991-07-16	Chinese	2012-07-11	HDB Flat	N'Level/O'Level/ITE	Housewife	Some Secondary	Not Employed	Single	<1300	No	Spontaneously	Yes	Yes		0		0		0		0		0		0		0		0		0		0		0		0		0		0		0
639	4. JC/Poly	1. Employed	1. Married	1983-05-19	Chinese	2012-04-10	HDB Flat	A'Level/Diploma	Professionals	N'Level/O'Level/ITE	Service Worker/Shop and Market Sales Worker	Married	3501-5500	Yes	Spontaneously	No	No	None	2010	NVD	39	Male	2970		0		0		0		0		0		0		0		0		0		0		0		0
640	4. JC/Poly	1. Employed	1. Married	1982-02-14	Malay	2012-03-09	HDB Flat	A'Level/Diploma	Service Worker/Shop and Market Sales Worker	N'Level/O'Level/ITE	Service Worker/Shop and Market Sales Worker	Married	3501-5500	Yes	Spontaneously	No	No	None	2009	NVD	40	Female	3340		0		0		0		0		0		0		0		0		0		0		0		0
641	2. Secondary	2. Housewife	1. Married	1974-11-25	Malay	2012-03-27	HDB Flat	Some Secondary	Housewife	Degree	Professionals	Married	5500-8500	Yes	Spontaneously	No	No	None	2001	NVD	39	Male	3660		2002	NVD	39	Male	3620		2006	NVD	39	Male	3600		2007	NVD	39	Female	3200		0		0		0
642	5. University	2. Housewife	1. Married	1973-08-28	Chinese	2012-03-18	HDB Flat	Degree	Housewife	Postgrad Degree	Professionals	Married	3501-5500	Yes	Spontaneously	No	No	None	2007	LSCS	40	Female	4000		0		0		0		0		0		0		0		0		0		0		0		0
643	4. JC/Poly	1. Employed	1. Married	1984-09-03	Malay	2012-03-17	HDB Flat	A'Level/Diploma	Professionals	N'Level/O'Level/ITE	Associate Professionals/Technician	Married	3501-5500	No	Assisted Reproductive Techniques	Yes	Yes		0		0		0		0		0		0		0		0		0		0		0		0		0		0		0
644	4. JC/Poly	1. Employed	1. Married	1980-10-24	Others	2012-03-25	HDB Flat	A'Level/Diploma	Service Worker/Shop and Market Sales Worker	A'Level/Diploma	Service Worker/Shop and Market Sales Worker	Married	5500-8500	No	Spontaneously	Yes	No	None	2003	Miscarriage	4		0		0		0		0		0		0		0		0		0		0		0		0		0
645	5. University	1. Employed	1. Married	1979-04-30	Indian	2012-03-05	HDB Flat	Postgrad Degree	Professionals	Degree	Professionals	Married	>8501	Yes	Spontaneously	No	No	None	2005	NVD	38	Male	3200		2009		30		0		0		0		0		0		0		0		0		0		0
646	4. JC/Poly	1. Employed	1. Married	1978-05-06	Malay	2012-03-25	HDB Flat	A'Level/Diploma	Professionals	N'Level/O'Level/ITE	Professionals	Married	5500-8500	No	Spontaneously	No	No	None	2005	NVD	37	Female	2960		2007	NVD	37	Male	2960		0		0		0		0		0		0		0		0		0
647	4. JC/Poly	1. Employed	1. Married	1979-09-26	Malay	2012-03-30	HDB Flat	A'Level/Diploma	Clerical Workers	N'Level/O'Level/ITE	Associate Professionals/Technician	Married	3501-5500	No	Spontaneously	No	No	Preterm delivery (i.e delivered at less than 37 weeks of pregnancy), Delivered newborn with birthweight <2.5Kg	2005	LSCS	36	Male	2200	Preterm labour	2011	Miscarriage	11		0		1994	Miscarriage	13		0		0		0		0		0		0		0
648	4. JC/Poly	2. Housewife	1. Married	1982-05-02	Malay	2012-03-02	HDB Flat	A'Level/Diploma	Housewife	N'Level/O'Level/ITE	Professionals	Married	1301-3500	Yes	Spontaneously	Yes	Yes		0		0		0		0		0		0		0		0		0		0		0		0		0		0		0
649	5. University	2. Housewife	1. Married	1984-10-09	Others	2012-03-08	HDB Flat	Postgrad Degree	Housewife	N'Level/O'Level/ITE	Associate Professionals/Technician	Married	1301-3500	No	Spontaneously	No	No	None	2010	NVD	38	Male	3370		0		0		0		0		0		0		0		0		0		0		0		0
650	4. JC/Poly	1. Employed	1. Married	1984-11-08	Malay	2012-06-03	HDB Flat	A'Level/Diploma	Service Worker/Shop and Market Sales Worker	N'Level/O'Level/ITE	Service Worker/Shop and Market Sales Worker	Married	3501-5500	No	Spontaneously	No	No	None	2011	NVD	37	Female	2.5		0		0		0		0		0		0		0		0		0		0		0		0
651	3. ITE	1. Employed	1. Married	1992-10-22	Chinese	2012-06-26	HDB Flat	N'Level/O'Level/ITE	Clerical Workers	N'Level/O'Level/ITE	Not Employed	Married	<1300	No	Spontaneously	No	No	None	2011	NVD	40	Male	3.9		0		0		0		0		0		0		0		0		0		0		0		0
652	2. Secondary	1. Employed	2. Single	1978-02-14	Chinese	2012-05-21	HDB Flat	Some Secondary	Clerical Workers	Some Primary	Not Employed	Single	<1300	No	Spontaneously	Yes	Yes		0		0		0		0		0		0		0		0		0		0		0		0		0		0		0
653	5. University	1. Employed	1. Married	1983-06-25	Chinese	2012-05-24	HDB Flat	Degree	Professionals	Degree	Professionals	Married	3501-5500	Yes	Spontaneously	Yes	No	None	2004	NVD	37	Female	3.75		0		0		0		0		0		0		0		0		0		0		0		0
654	2. Secondary	1. Employed	1. Married	1972-03-29	Indian	2012-05-26	HDB Flat	N'Level/O'Level/ITE	Clerical Workers	N'Level/O'Level/ITE	Clerical Workers	Married	3501-5500	No	Spontaneously	No	No	Delivered newborn with birthweight <2.5Kg	1997	NVD	38	Male	2600		1999	NVD	38	Male	2900		2000	NVD	38	Female	2200		0		0		0		0		0		0
655	2. Secondary	1. Employed	1. Married	1991-05-03	Chinese	2012-05-18	HDB Flat	N'Level/O'Level/ITE	Clerical Workers	N'Level/O'Level/ITE	Service Worker/Shop and Market Sales Worker	Married	1301-3500	No	Spontaneously	No	No	None	2011	NVD	36	Female	0		0		0		0		0		0		0		0		0		0		0		0		0
656	2. Secondary	1. Employed	1. Married	1981-05-19	Chinese	2012-07-10	HDB Flat	Some Secondary	Service Worker/Shop and Market Sales Worker	N'Level/O'Level/ITE	Service Worker/Shop and Market Sales Worker	Married	1301-3500	No	Spontaneously	No	No	None	2009	NVD	39	Male	3.1		0		0		0		0		0		0		0		0		0		0		0		0
657	3. ITE	1. Employed	1. Married	1985-09-24	Malay	2012-08-03	HDB Flat	N'Level/O'Level/ITE	Service Worker/Shop and Market Sales Worker	Some Secondary	Service Worker/Shop and Market Sales Worker	Married	1301-3500	No	Spontaneously	Yes	Yes		0		0		0		0		0		0		0		0		0		0		0		0		0		0		0
658	2. Secondary	1. Employed	1. Married	1981-10-20	Chinese	2012-07-19	HDB Flat	Some Secondary	Associate Professionals/Technician	A'Level/Diploma	Professionals	Married	5500-8500	Yes	Spontaneously	No	No		2004	LSCS	0	Female	3.4		0		0		0		0		0		0		0		0		0		0		0		0
659	5. University	1. Employed	1. Married	1983-12-28	Others	2012-08-03	HDB Flat	Degree	Associate Professionals/Technician	Degree	Associate Professionals/Technician	Married	5500-8500	Yes	Spontaneously	No	No	Preterm delivery (i.e delivered at less than 37 weeks of pregnancy)	2010	LSCS	36	Male	900	Preterm labour	0		0		0		0		0		0		0		0		0		0		0		0
660	4. JC/Poly	1. Employed	1. Married	1981-11-16	Indian	2012-08-15	HDB Flat	A'Level/Diploma	Professionals	A'Level/Diploma	Self Employed	Married	3501-5500	Yes	Spontaneously	No	No	None	2011	LSCS	37	Female	2700		0		0		0		0		0		0		0		0		0		0		0		0
661	4. JC/Poly	1. Employed	1. Married	1983-03-31	Malay	2012-08-03	HDB Flat	A'Level/Diploma	Associate Professionals/Technician	A'Level/Diploma	Associate Professionals/Technician	Married	3501-5500	No	Spontaneously	No	No	None	2008	NVD	38	Female	2.835		0		0		0		0		0		0		0		0		0		0		0		0
662	3. ITE	1. Employed	1. Married	1989-02-24	Malay	2012-08-04	HDB Flat	N'Level/O'Level/ITE	Clerical Workers	A'Level/Diploma		Married	1301-3500	No	Spontaneously	No	No	Preterm delivery (i.e delivered at less than 37 weeks of pregnancy)	2011	NVD	35	Female	1.77		0		0		0		0		0		0		0		0		0		0		0		0
663	5. University	1. Employed	1. Married	1983-07-01	Chinese	2012-07-22	HDB Flat	Degree	Professionals	Degree	Professionals	Married	5500-8500	Yes	Spontaneously	Yes	Yes		0		0		0		0		0		0		0		0		0		0		0		0		0		0		0
664	5. University	1. Employed	1. Married	1981-06-16	Chinese	2012-07-21	HDB Flat	Degree	Legislator/Senior Officials/Managers	Postgrad Degree	Professionals	Married	>8501	Yes	Spontaneously	Yes	No	None	2011	Miscarriage	0		0		0		0		0		0		0		0		0		0		0		0		0		0
665	5. University	1. Employed	1. Married	1984-01-11	Chinese	2012-07-19	HDB Flat	Degree	Legislator/Senior Officials/Managers	Degree	Professionals	Married	3501-5500	Yes	Spontaneously	Yes	Yes		0		0		0		0		0		0		0		0		0		0		0		0		0		0		0
666	4. JC/Poly	1. Employed	2. Single	1985-08-07	Chinese	2012-07-22	HDB Flat	A'Level/Diploma	Associate Professionals/Technician	A'Level/Diploma	Associate Professionals/Technician	Single	1301-3500	No	Spontaneously	Yes	Yes		0		0		0		0		0		0		0		0		0		0		0		0		0		0		0
667	5. University	1. Employed	1. Married	1981-10-21	Chinese	2012-07-12	HDB Flat	Postgrad Degree	Associate Professionals/Technician	A'Level/Diploma	Associate Professionals/Technician	Married	5500-8500	Yes	Spontaneously	Yes	Yes		0		0		0		0		0		0		0		0		0		0		0		0		0		0		0
668	2. Secondary	1. Employed	1. Married	1980-06-05	Malay	2012-07-28	HDB Flat	Some Secondary	Associate Professionals/Technician	A'Level/Diploma	Associate Professionals/Technician	Married	3501-5500	Yes	Spontaneously	Yes	Yes		0		0		0		0		0		0		0		0		0		0		0		0		0		0		0
669	5. University	1. Employed	1. Married	1978-12-08	Others	2012-07-20	HDB Flat	Degree	Professionals	Degree	Professionals	Married	>8501	Yes	Spontaneously	Yes	Yes		0		0		0		0		0		0		0		0		0		0		0		0		0		0		0
670	4. JC/Poly	1. Employed	1. Married	1979-04-10	Indian	2012-07-30	HDB Flat	N'Level/O'Level/ITE	Clerical Workers	N'Level/O'Level/ITE	Associate Professionals/Technician	Married	3501-5500	Yes	Assisted Reproductive Techniques	Yes	Yes		0		0		0		0		0		0		0		0		0		0		0		0		0		0		0
671	2. Secondary	3. Student	2. Single	1995-01-20	Chinese	2012-07-26	HDB Flat	Some Secondary	Student	Some Secondary	Service Worker/Shop and Market Sales Worker	Single		No	Spontaneously	Yes	Yes		0		0		0		0		0		0		0		0		0		0		0		0		0		0		0
672	3. ITE	1. Employed	1. Married	1987-10-22	Chinese	2012-07-31	HDB Flat	N'Level/O'Level/ITE	Clerical Workers	N'Level/O'Level/ITE	Associate Professionals/Technician	Married	3501-5500	Yes	Spontaneously	Yes	Yes		0		0		0		0		0		0		0		0		0		0		0		0		0		0		0
673	5. University	1. Employed	1. Married	1976-12-16	Chinese	2012-08-10	Landed Property	Degree	Legislator/Senior Officials/Managers	Degree	Professionals	Married	>8501	No	Spontaneously	No	No	None	2006	LSCS	38	Male	3.5		2008	LSCS	40	Male	3.9		0		0		0		0		0		0		0		0		0
674	5. University	1. Employed	1. Married	1974-08-02	Others	2012-08-06	HDB Flat	Degree	Service Worker/Shop and Market Sales Worker	Degree	Service Worker/Shop and Market Sales Worker	Married	3501-5500	No	Spontaneously	No	No	None	2001	NVD	37	Male	3700		2003	LSCS	37	Male	3200		0		0		0		0		0		0		0		0		0
675	2. Secondary	2. Housewife	1. Married	1980-02-24	Chinese	2012-07-15	HDB Flat	Some Secondary	Not Employed	Some Secondary	Associate Professionals/Technician	Married	1301-3500	No	Spontaneously	Yes	Yes		0		0		0		0		0		0		0		0		0		0		0		0		0		0		0
676	4. JC/Poly	2. Housewife	1. Married	1977-03-19	Others	2012-07-31	HDB Flat	A'Level/Diploma	Housewife	A'Level/Diploma	Associate Professionals/Technician	Married	1301-3500	Yes	Spontaneously	No	No		2007	LSCS	41	Female	4.8		2011	Miscarriage	0		0		0		0		0		0		0		0		0		0		0
677	2. Secondary	2. Housewife	1. Married	1981-11-19	Chinese	2012-07-22	HDB Flat	Some Secondary	Not Employed	Degree	Associate Professionals/Technician	Married	1301-3500	No	Spontaneously	Yes	Yes		0		0		0		0		0		0		0		0		0		0		0		0		0		0		0
678	2. Secondary	1. Employed	1. Married	1980-10-17	Others	2014-02-18	HDB Flat	N'Level/O'Level/ITE	Associate Professionals/Technician	N'Level/O'Level/ITE	Associate Professionals/Technician	Married	3501-5500	Yes	Spontaneously	No	No	None	2008	NVD	41	Female	3805		0		0		0		0		0		0		0		0		0		0		0		0
679	5. University	1. Employed	1. Married	1988-06-12	Indian	2014-05-08	HDB Flat	Degree	Professionals	Postgrad Degree	Professionals	Married	3501-5500	Yes	Spontaneously	Yes	Yes		0		0		0		0		0		0		0		0		0		0		0		0		0		0		0
680	3. ITE	1. Employed	1. Married	1985-12-18	Others	2013-11-10	HDB Flat	N'Level/O'Level/ITE	Production Craftsman and Related Worker	N'Level/O'Level/ITE	Cleaners, Labourers and Related Workers	Married	1301-3500	No	Spontaneously	Yes	No	None	2011	TOP	8		0		0		0		0		0		0		0		0		0		0		0		0		0
681	1. Primary	1. Employed	1. Married	1984-12-08	Chinese	2013-11-10	HDB Flat	Completed PSLE	Service Worker/Shop and Market Sales Worker	N'Level/O'Level/ITE	Legislator/Senior Officials/Managers	Married	1301-3500	Yes	Spontaneously	No	No	Delivered newborn with birthweight <2.5Kg	2010	LSCS	39	Male	2200		0		0		0		0		0		0		0		0		0		0		0		0
682	5. University	1. Employed	1. Married	1986-08-13	Others	2013-11-06	HDB Flat	Degree	Professionals	A'Level/Diploma	Professionals	Married	3501-5500	Yes	Spontaneously	No	No	None	2011	NVD	37	Male	2700		0		0		0		0		0		0		0		0		0		0		0		0
683	5. University	1. Employed	1. Married	1981-10-03	Indian	2013-11-22	HDB Flat	Degree	Professionals	Degree	Professionals	Married	5500-8500	Yes	Spontaneously	Yes	Yes		0		0		0		0		0		0		0		0		0		0		0		0		0		0		0
684	5. University	1. Employed	1. Married	1972-04-22	Chinese	2013-10-19	Apartment/Condominium	Postgrad Degree	Professionals	Postgrad Degree	Professionals	Married	>8501	No	Spontaneously	No	No	None	2012	NVD	39	Female	3200		2011	Miscarriage	0		0		0		0		0		0		0		0		0		0		0
685	4. JC/Poly	1. Employed	1. Married	1980-07-18	Chinese	2013-11-28	HDB Flat	A'Level/Diploma	Professionals	Degree	Legislator/Senior Officials/Managers	Married	5500-8500	Yes	Spontaneously	Yes	Yes		0		0		0		0		0		0		0		0		0		0		0		0		0		0		0
686	4. JC/Poly	1. Employed	1. Married	1982-06-11	Malay	2013-10-23	HDB Flat	A'Level/Diploma	Professionals	N'Level/O'Level/ITE	Not Employed	Married	1301-3500	No	Spontaneously	No	No	None	2012	LSCS	37	Female	2800		0		0		0		0		0		0		0		0		0		0		0		0
687	4. JC/Poly	1. Employed	1. Married	1974-05-30	Chinese	2014-04-27	HDB Flat	A'Level/Diploma	Clerical Workers	A'Level/Diploma	Legislator/Senior Officials/Managers	Married	5500-8500	Yes	Assisted Reproductive Techniques	Yes	Yes		0		0		0		0		0		0		0		0		0		0		0		0		0		0		0
688	5. University	2. Housewife	1. Married	1980-01-28	Others	2013-12-01	Apartment/Condominium	Degree	Housewife	Postgrad Degree	Professionals	Married	>8501	Yes	Spontaneously	No	No	None	2010	NVD	39	Male	3900		2008	Miscarriage	0		0		2011	Ectopic Pregnancy	0		0		0		0		0		0		0		0
689	5. University	1. Employed	1. Married	1978-03-27	Chinese	2014-02-21	Apartment/Condominium	Degree	Professionals	Degree	Self Employed	Married	1301-3500	Yes	Spontaneously	Yes	Yes		0		0		0		0		0		0		0		0		0		0		0		0		0		0		0
690	2. Secondary	2. Housewife	1. Married	1973-07-29	Malay	2013-11-18	HDB Flat	Some Secondary	Housewife	N'Level/O'Level/ITE	Associate Professionals/Technician	Married	<1300	No	Spontaneously	Yes	No	None	1993	NVD	41	Male	3100		1995	NVD	40	Male	2800		2000	NVD	40	Female	3400		0		0		0		0		0		0
691	4. JC/Poly	1. Employed	2. Single	1979-12-09	Chinese	2014-04-20	HDB Flat	A'Level/Diploma	Housewife	Degree	Legislator/Senior Officials/Managers	Married	5500-8500	Yes	Spontaneously	Yes	No	None	2003	LSCS	39	Male	3000		1999	NVD	39	Male	3000		0		0		0		0		0		0		0		0		0
692	5. University	1. Employed	1. Married	1982-12-08	Chinese	2013-12-04	HDB Flat	Degree	Professionals	Degree	Professionals	Married	>8501	Yes	Spontaneously	Yes	Yes		0		0		0		0		0		0		0		0		0		0		0		0		0		0		0
693	2. Secondary	4. Unemployed	2. Single	1996-06-10	Indian	2013-12-16	HDB Flat	Some Secondary	Not Employed	N'Level/O'Level/ITE	Associate Professionals/Technician	Single	<1300	Yes	Spontaneously	Yes	Yes		0		0		0		0		0		0		0		0		0		0		0		0		0		0		0
694	2. Secondary	1. Employed	2. Single	1985-09-18	Others	2013-11-26	HDB Flat	N'Level/O'Level/ITE	Clerical Workers	N'Level/O'Level/ITE	Associate Professionals/Technician	Single	1301-3500	No	Spontaneously	Yes	No	Preterm delivery (i.e delivered at less than 37 weeks of pregnancy), Delivered newborn with birthweight <2.5Kg	2006	NVD	36	Male	2200		2010	Miscarriage	0		0		0		0		0		0		0		0		0		0		0
695	4. JC/Poly	1. Employed	1. Married	1989-11-03	Malay	2013-11-03	HDB Flat	A'Level/Diploma	Service Worker/Shop and Market Sales Worker	A'Level/Diploma	Associate Professionals/Technician	Married	3501-5500	Yes	Spontaneously	Yes	Yes		0		0		0		0		0		0		0		0		0		0		0		0		0		0		0
696	1. Primary	1. Employed	1. Married	1975-04-11	Malay	2013-12-13	HDB Flat	Completed PSLE	Plant and Machine Operators and Assemblers	Some Secondary	Clerical Workers	Married	1301-3500	Yes	Spontaneously	Yes	No	None	2013	Miscarriage	5		0		0		0		0		0		0		0		0		0		0		0		0		0
697	2. Secondary	1. Employed	1. Married	1982-12-16	Chinese	2014-01-13	HDB Flat	N'Level/O'Level/ITE	Service Worker/Shop and Market Sales Worker	N'Level/O'Level/ITE	Legislator/Senior Officials/Managers	Married	3501-5500	Yes	Spontaneously	No	No	None	2010	LSCS	40	Male	3000		2006	TOP	11		0		2008	Miscarriage	24	Male	0		0		0		0		0		0		0
698	5. University	1. Employed	1. Married	1980-04-23	Chinese	2014-01-01	Apartment/Condominium	Degree	Professionals	Degree	Professionals	Married	>8501	Yes	Spontaneously	No	No	Preterm delivery (i.e delivered at less than 37 weeks of pregnancy), Delivered newborn with birthweight <2.5Kg	2011	LSCS	33	Male	24	Medically indicated for delivery	0		0		0		0		0		0		0		0		0		0		0		0
699	5. University	1. Employed	1. Married	1986-06-21	Indian	2013-11-14	HDB Flat	Postgrad Degree	Professionals	A'Level/Diploma	Legislator/Senior Officials/Managers	Married	5500-8500	Yes	Spontaneously	Yes	Yes		0		0		0		0		0		0		0		0		0		0		0		0		0		0		0
700	2. Secondary	2. Housewife	1. Married	1973-02-21	Chinese	2013-11-24	HDB Flat	Some Secondary	Housewife	Some Secondary	Cleaners, Labourers and Related Workers	Married	1301-3500	Yes	Spontaneously	No	No	None	1990	NVD	40	Female	3260		2009	NVD	39	Female	3574		2010	Miscarriage	16		0		2010	Miscarriage	8		0		0		0		0
701	5. University	1. Employed	1. Married	1974-12-30	Chinese	2014-04-24	Apartment/Condominium	Degree	Legislator/Senior Officials/Managers	Degree	Professionals	Married	>8501	Yes	Spontaneously	Yes	Yes		0		0		0		0		0		0		0		0		0		0		0		0		0		0		0
702	4. JC/Poly	1. Employed	1. Married	1977-11-21	Others	2013-11-24	HDB Flat	A'Level/Diploma	Service Worker/Shop and Market Sales Worker	N'Level/O'Level/ITE	Professionals	Married	3501-5500	Yes	Spontaneously	No	No	None	2002	NVD	40	Female	3980		2005	NVD	40	Female	3850		2012		35	Female	2770		0		0		0		0		0		0
703	2. Secondary	2. Housewife	1. Married	1977-12-22	Malay	2013-11-13	HDB Flat	N'Level/O'Level/ITE	Housewife	A'Level/Diploma	Associate Professionals/Technician	Married	1301-3500	No	Spontaneously	Yes	Yes		0		0		0		0		0		0		0		0		0		0		0		0		0		0		0
704	3. ITE	1. Employed	1. Married	1989-03-02	Others	2013-10-23	HDB Flat	N'Level/O'Level/ITE	Clerical Workers	A'Level/Diploma	Professionals	Married	3501-5500	No	Spontaneously	Yes	Yes		0		0		0		0		0		0		0		0		0		0		0		0		0		0		0
705	5. University	1. Employed	1. Married	1968-02-08	Chinese	2013-10-25	HDB Flat	Degree	Professionals	A'Level/Diploma	Legislator/Senior Officials/Managers	Married	5500-8500	Yes	Spontaneously	Yes	No	None	2010	Miscarriage	6		0		2010	Miscarriage	8		0		0		0		0		0		0		0		0		0		0
706	2. Secondary	1. Employed	1. Married	1983-05-02	Malay	2013-09-13	HDB Flat	N'Level/O'Level/ITE	Service Worker/Shop and Market Sales Worker	N'Level/O'Level/ITE	Service Worker/Shop and Market Sales Worker	Married	3501-5500	Yes	Spontaneously	Yes	No	None	2004	NVD	38	Male	3000		2005	TOP	8		0		2011	TOP	8		0		0		0		0		0		0		0
707	4. JC/Poly	1. Employed	1. Married	1987-03-04	Malay	2013-09-28	HDB Flat	A'Level/Diploma	Professionals	N'Level/O'Level/ITE	Service Worker/Shop and Market Sales Worker	Married	3501-5500	No	Spontaneously	Yes	Yes		0		0		0		0		0		0		0		0		0		0		0		0		0		0		0
708	5. University	1. Employed	1. Married	1983-05-01	Malay	2013-10-29	HDB Flat	Degree	Associate Professionals/Technician	N'Level/O'Level/ITE	Associate Professionals/Technician	Married	1301-3500	No	Spontaneously	Yes	Yes		0		0		0		0		0		0		0		0		0		0		0		0		0		0		0
709	4. JC/Poly	1. Employed	1. Married	1989-08-28	Indian	2013-10-20	HDB Flat	A'Level/Diploma	Clerical Workers	Postgrad Degree	Professionals	Married	3501-5500	Yes	Spontaneously	No	No	None	2011	NVD	40	Female	2800		0		0		0		0		0		0		0		0		0		0		0		0
710	5. University	1. Employed	1. Married	1983-08-02	Indian	2014-02-13	HUDC/Executive Condo	Degree	Professionals	Degree	Professionals	Married	>8501	Yes	Spontaneously	Yes	Yes		0		0		0		0		0		0		0		0		0		0		0		0		0		0		0
711	4. JC/Poly	1. Employed	1. Married	1989-03-12	Chinese	2014-02-13	HDB Flat	A'Level/Diploma	Professionals	A'Level/Diploma	Professionals	Married	1301-3500	No	Spontaneously	Yes	Yes		0		0		0		0		0		0		0		0		0		0		0		0		0		0		0
712	4. JC/Poly	1. Employed	1. Married	1989-12-05	Malay	2013-09-29	HDB Flat	A'Level/Diploma	Professionals	N'Level/O'Level/ITE	Associate Professionals/Technician	Married	5500-8500	Yes	Spontaneously	Yes	Yes		0		0		0		0		0		0		0		0		0		0		0		0		0		0		0
713	5. University	2. Housewife	1. Married	1982-03-25	Indian	2013-10-03	HDB Flat	Postgrad Degree	Housewife	Degree	Associate Professionals/Technician	Married	1301-3500	No	Spontaneously	No	No	None	2007	NVD	40	Male	2900		0		0		0		0		0		0		0		0		0		0		0		0
714	4. JC/Poly	2. Housewife	1. Married	1976-03-01	Chinese	2013-11-13	HDB Flat	A'Level/Diploma	Housewife	N'Level/O'Level/ITE	Professionals	Married	1301-3500	Yes	Spontaneously	Yes	Yes		0		0		0		0		0		0		0		0		0		0		0		0		0		0		0
715	4. JC/Poly	1. Employed	1. Married	1976-12-31	Malay	2013-09-27	HDB Flat	A'Level/Diploma	Associate Professionals/Technician	A'Level/Diploma	Legislator/Senior Officials/Managers	Married	3501-5500	No	Spontaneously	No	No	Delivered newborn with birthweight <2.5Kg, Hypertension during pregnancy	2011	LSCS	36	Male	2300		0		0		0		0		0		0		0		0		0		0		0		0
716	5. University	1. Employed	1. Married	1979-05-01	Indian	2013-10-08	Apartment/Condominium	Postgrad Degree	Professionals	Postgrad Degree	Professionals	Married	>8501	No	Spontaneously	No	No	None	2011	LSCS	38	Female	2500		2010	Miscarriage	10		0		2009	Miscarriage	11		0		0		0		0		0		0		0
717	3. ITE	1. Employed	1. Married	1977-08-07	Malay	2013-09-27	HDB Flat	N'Level/O'Level/ITE	Professionals	Degree	Professionals	Married	>8501	No	Spontaneously	No	No	None	2004	NVD	39	Female	3640		2006	Miscarriage	16		0		2006	NVD	38	Male	3330		2009	NVD	39	Male	3740		0		0		0
718	4. JC/Poly	1. Employed	1. Married	1987-03-05	Malay	2013-09-27	HDB Flat	A'Level/Diploma	Professionals	N'Level/O'Level/ITE	Professionals	Married	3501-5500	No	Spontaneously	No	No	None	2011	NVD	39	Male	2765		0		0		0		0		0		0		0		0		0		0		0		0
719	3. ITE	1. Employed	1. Married	1991-09-06	Malay	2013-10-09	HDB Flat	N'Level/O'Level/ITE	Associate Professionals/Technician	N'Level/O'Level/ITE	Clerical Workers	Married	1301-3500	No	Spontaneously	Yes	Yes		0		0		0		0		0		0		0		0		0		0		0		0		0		0		0
720	5. University	2. Housewife	1. Married	1990-06-17	Others	2013-09-19	HDB Flat	Degree	Housewife	A'Level/Diploma	Service Worker/Shop and Market Sales Worker	Married	1301-3500	No	Spontaneously	Yes	Yes		0		0		0		0		0		0		0		0		0		0		0		0		0		0		0
721	4. JC/Poly	1. Employed	1. Married	1972-10-28	Chinese	2014-02-06	HDB Flat	A'Level/Diploma	Professionals	N'Level/O'Level/ITE	Associate Professionals/Technician	Married	3501-5500	No	Spontaneously	No	No	None	2005	LSCS	42	Male	3300		0		0		0		0		0		0		0		0		0		0		0		0
722	2. Secondary	1. Employed	1. Married	1974-11-04	Malay	2013-10-07	HDB Flat	Some Secondary	Clerical Workers	N'Level/O'Level/ITE	Don't Know	Married	5500-8500	No	Spontaneously	Yes	Yes		0		0		0		0		0		0		0		0		0		0		0		0		0		0		0
723	2. Secondary	2. Housewife	1. Married	1985-10-07	Malay	2013-10-21	HDB Flat	N'Level/O'Level/ITE	Housewife	A'Level/Diploma	Professionals	Married	3501-5500	No	Spontaneously	No	No	Delivered newborn with birthweight <2.5Kg	2011	NVD	40	Female	2468		0		0		0		0		0		0		0		0		0		0		0		0
724	4. JC/Poly	1. Employed	1. Married	1987-01-08	Malay	2014-03-10	HDB Flat	A'Level/Diploma	Professionals	A'Level/Diploma	Professionals	Married	3501-5500	Yes	Spontaneously	Yes	Yes		0		0		0		0		0		0		0		0		0		0		0		0		0		0		0
725	4. JC/Poly	1. Employed	1. Married	1980-08-05	Chinese	2013-10-11	HDB Flat	A'Level/Diploma	Legislator/Senior Officials/Managers	N'Level/O'Level/ITE	Self Employed	Married	5500-8500	Yes	Spontaneously	No	No	None	2010	NVD	40	Male	3600		0		0		0		0		0		0		0		0		0		0		0		0
726	4. JC/Poly	2. Housewife	1. Married	1982-03-04	Others	2013-10-21	HDB Flat	A'Level/Diploma	Housewife	A'Level/Diploma	Professionals	Married	1301-3500	Yes	Spontaneously	No	No	None	2009	NVD	39	Male	2670		2010	TOP	5		0		0		0		0		0		0		0		0		0		0
727	5. University	1. Employed	1. Married	1981-01-16	Others	2014-04-27	HDB Flat	Degree	Professionals	Degree	Professionals	Married	5500-8500	Yes	Spontaneously	No	No		0		0		0		0		0		0		0		0		0		0		0		0		0		0		0
728	2. Secondary	2. Housewife	1. Married	1988-01-29	Malay	2014-03-29	HDB Flat	N'Level/O'Level/ITE	Housewife	N'Level/O'Level/ITE	Legislator/Senior Officials/Managers	Married	1301-3500	Yes	Spontaneously	Yes	Yes		0		0		0		0		0		0		0		0		0		0		0		0		0		0		0
729	4. JC/Poly	1. Employed	1. Married	1980-01-07	Chinese	2014-05-14	HDB Flat	A'Level/Diploma	Clerical Workers	A'Level/Diploma	Professionals	Married	5500-8500	Yes	Spontaneously	No	No	None	2012	LSCS	38	Male	2960		0		0		0		0		0		0		0		0		0		0		0		0
730	4. JC/Poly	1. Employed	1. Married	1982-06-12	Chinese	2014-05-02	HDB Flat	A'Level/Diploma	Professionals	N'Level/O'Level/ITE	Associate Professionals/Technician	Married	3501-5500	No	Spontaneously	No	No	None	2001	NVD	39	Female	2880		0		0		0		0		0		0		0		0		0		0		0		0
731	4. JC/Poly	1. Employed	1. Married	1984-12-07	Malay	2014-06-03	HDB Flat	A'Level/Diploma	Professionals	Degree	Professionals	Married	5500-8500	Yes	Spontaneously	No	No		0		0		0		0		0		0		0		0		0		0		0		0		0		0		0
732	5. University	1. Employed	1. Married	1983-11-19	Indian	2013-12-15	HDB Flat	Degree	Clerical Workers	Degree	Professionals	Married	5500-8500	Yes	Spontaneously	No	No	None	2008	LSCS	40	Male	2900		0		0		0		0		0		0		0		0		0		0		0		0
733	4. JC/Poly	1. Employed	1. Married	1987-09-10	Malay	2013-11-26	HDB Flat	A'Level/Diploma	Professionals	A'Level/Diploma	Professionals	Married	>8501	No	Spontaneously	Yes	Yes		0		0		0		0		0		0		0		0		0		0		0		0		0		0		0
734	2. Secondary	2. Housewife	1. Married	1979-10-21	Others	2013-10-11	Apartment/Condominium	N'Level/O'Level/ITE	Housewife	N'Level/O'Level/ITE	Professionals	Married	1301-3500	Yes	Spontaneously	Yes	Yes		0		0		0		0		0		0		0		0		0		0		0		0		0		0		0
735	5. University	1. Employed	1. Married	1980-12-11	Chinese	2014-03-31	HUDC/Executive Condo	Postgrad Degree	Professionals	Degree	Professionals	Married	>8501	Yes	Spontaneously	No	No	None	2010	LSCS	38	Female	3540		0		0		0		0		0		0		0		0		0		0		0		0
736	2. Secondary	1. Employed	1. Married	1973-03-28	Chinese	2014-03-11	HDB Flat	N'Level/O'Level/ITE	Professionals	N'Level/O'Level/ITE	Clerical Workers	Married	3501-5500	No	Spontaneously	No	No	None	1992	NVD	38	Male	2500		1994	NVD	40	Female	3200		2001	NVD	38	Male	2800		0		0		0		0		0		0
737	2. Secondary	1. Employed	1. Married	1979-11-14	Malay	2014-03-12	HDB Flat	N'Level/O'Level/ITE	Professionals	N'Level/O'Level/ITE	Associate Professionals/Technician	Married	3501-5500	No	Spontaneously	No	No	None	2003	NVD	38	Male	2545		2007	LSCS	38	Male	2850		0		0		0		0		0		0		0		0		0
738	5. University	1. Employed	1. Married	1977-11-20	Malay	2014-03-21	HDB Flat	Degree	Professionals	A'Level/Diploma	Professionals	Married	5500-8500	Yes	Spontaneously	No	No	None	2011	LSCS	39	Male	2600		0		0		0		0		0		0		0		0		0		0		0		0
739	4. JC/Poly	1. Employed	2. Single	1989-08-09	Chinese	2014-03-02	HDB Flat	A'Level/Diploma	Professionals	Degree	Professionals	Single	1301-3500	No	Spontaneously	Yes	Yes		0		0		0		0		0		0		0		0		0		0		0		0		0		0		0
740	4. JC/Poly	1. Employed	1. Married	1984-03-08	Malay	2014-03-16	HDB Flat	A'Level/Diploma	Professionals	Some Secondary	Associate Professionals/Technician	Married	3501-5500	Yes	Assisted Reproductive Techniques	Yes	Yes		0		0		0		0		0		0		0		0		0		0		0		0		0		0		0
741	5. University	1. Employed	1. Married	1983-12-01	Chinese	2014-03-14	HDB Flat	Degree	Legislator/Senior Officials/Managers	Some Secondary	Service Worker/Shop and Market Sales Worker	Married	3501-5500	Yes	Spontaneously	No	No	None	2011	NVD	40	Female	2990		0		0		0		0		0		0		0		0		0		0		0		0
742	5. University	1. Employed	1. Married	1983-08-30	Chinese	2014-03-31	Landed Property	Degree	Clerical Workers	Postgrad Degree	Professionals	Married	>8501	No	Spontaneously	Yes	Yes		0		0		0		0		0		0		0		0		0		0		0		0		0		0		0
743	4. JC/Poly	1. Employed	1. Married	1990-02-01	Chinese	2014-04-05	HDB Flat	A'Level/Diploma	Clerical Workers	N'Level/O'Level/ITE	Associate Professionals/Technician	Single	1301-3500	No	Spontaneously	Yes	No	None	2012	TOP	0		0		0		0		0		0		0		0		0		0		0		0		0		0
744	5. University	1. Employed	1. Married	1983-07-19	Chinese	2014-04-09	HDB Flat	Degree	Professionals	Postgrad Degree	Professionals	Married	3501-5500	No	Spontaneously	No	No	None	2013	LSCS	40	Female	3114		0		0		0		0		0		0		0		0		0		0		0		0
745	4. JC/Poly	1. Employed	1. Married	1986-02-25	Malay	2013-12-21	HDB Flat	A'Level/Diploma	Professionals	A'Level/Diploma	Professionals	Married	1301-3500	No	Spontaneously	Yes	Yes		0		0		0		0		0		0		0		0		0		0		0		0		0		0		0
746	5. University	1. Employed	1. Married	1987-06-11	Chinese	2014-01-26	HDB Flat	Degree	Professionals	Degree	Professionals	Married	5500-8500	Yes	Spontaneously	Yes	Yes		0		0		0		0		0		0		0		0		0		0		0		0		0		0		0
747	5. University	1. Employed	1. Married	1987-11-03	Indian	2014-03-15	HDB Flat	Degree	Professionals	Degree	Professionals	Married	3501-5500	No	Spontaneously	No	No	None	2012	LSCS	38	Male	3200		0		0		0		0		0		0		0		0		0		0		0		0
748	4. JC/Poly	1. Employed	1. Married	1985-07-31	Indian	2014-01-29	Apartment/Condominium	A'Level/Diploma	Professionals	Postgrad Degree	Professionals	Married	3501-5500	Yes	Spontaneously	Yes	Yes		0		0		0		0		0		0		0		0		0		0		0		0		0		0		0
749	5. University	2. Housewife	1. Married	1980-11-24	Chinese	2014-01-12	HDB Flat	Degree	Housewife	Degree	Professionals	Married	3501-5500	Yes	Spontaneously	No	No	None	2009	NVD	38	Male	3150		0		0		0		0		0		0		0		0		0		0		0		0
750	4. JC/Poly	1. Employed	1. Married	1981-10-04	Chinese	2013-12-29	HDB Flat	A'Level/Diploma	Professionals	Degree	Legislator/Senior Officials/Managers	Married	<1300	Yes	Spontaneously	Yes	Yes		0		0		0		0		0		0		0		0		0		0		0		0		0		0		0
751	4. JC/Poly	1. Employed	1. Married	1984-12-30	Malay	2014-02-26	HDB Flat	A'Level/Diploma	Clerical Workers	N'Level/O'Level/ITE	Associate Professionals/Technician	Married	3501-5500	Yes	Spontaneously	No	No	None	2012	LSCS	40	Male	3800		0		0		0		0		0		0		0		0		0		0		0		0
752	4. JC/Poly	1. Employed	1. Married	1984-08-27	Malay	2014-03-12	HDB Flat	A'Level/Diploma	Professionals	N'Level/O'Level/ITE	Professionals	Married	5500-8500	No	Spontaneously	Yes	Yes		0		0		0		0		0		0		0		0		0		0		0		0		0		0		0
753	5. University	1. Employed	1. Married	1984-09-13	Chinese	2014-02-26	HDB Flat	Degree	Professionals	Degree	Professionals	Married	>8501	Yes	Spontaneously	Yes	Yes		0		0		0		0		0		0		0		0		0		0		0		0		0		0		0
754	4. JC/Poly	1. Employed	1. Married	1984-03-11	Chinese	2014-03-12	HDB Flat	A'Level/Diploma	Associate Professionals/Technician	N'Level/O'Level/ITE	Cleaners, Labourers and Related Workers	Married	5500-8500	Yes	Spontaneously	Yes	Yes		0		0		0		0		0		0		0		0		0		0		0		0		0		0		0
755	4. JC/Poly	1. Employed	1. Married	1977-10-29	Chinese	2014-03-06	HDB Flat	A'Level/Diploma	Clerical Workers	A'Level/Diploma	Professionals	Married	3501-5500	Yes	Spontaneously	Yes	Yes		0		0		0		0		0		0		0		0		0		0		0		0		0		0		0
756	3. ITE	1. Employed	1. Married	1976-09-07	Others	2014-03-13	HDB Flat	N'Level/O'Level/ITE	Cleaners, Labourers and Related Workers	N'Level/O'Level/ITE	Professionals	Married	5500-8500	No	Spontaneously	No	No	Delivered newborn with birthweight <2.5Kg	2000	NVD	36	Female	2300	Preterm labour	2006	NVD	37	Female	3200		0		0		0		0		0		0		0		0		0
757	5. University	1. Employed	1. Married	1983-02-04	Chinese	2014-03-04	HDB Flat	Postgrad Degree	Professionals	Degree	Professionals	Married	5500-8500	No	Spontaneously	Yes	No	None	2012	TOP	8		0		0		0		0		0		0		0		0		0		0		0		0		0
758	5. University	2. Housewife	1. Married	1985-06-06	Chinese	2014-06-28	HDB Flat	Degree	Not Employed	Degree	Professionals	Married	3501-5500	No	Spontaneously	Yes	Yes		0		0		0		0		0		0		0		0		0		0		0		0		0		0		0
759	2. Secondary	2. Housewife	1. Married	1981-08-17	Indian	2014-07-06	HDB Flat	N'Level/O'Level/ITE	Housewife	A'Level/Diploma	Professionals	Married	1301-3500	No	Spontaneously	Yes	No	None	2012	Ectopic Pregnancy	0		0		0		0		0		0		0		0		0		0		0		0		0		0
760	5. University	1. Employed	1. Married	1979-07-17	Chinese	2014-07-01	HDB Flat	Degree	Professionals	Degree	Professionals	Married	5500-8500	No	Spontaneously	No	No	None	2001	NVD	39	Female	2970		0		0		0		0		0		0		0		0		0		0		0		0
761	4. JC/Poly	2. Housewife	1. Married	1992-04-15	Others	2014-07-07	HDB Flat	A'Level/Diploma	Housewife	A'Level/Diploma	Professionals	Married	1301-3500	Yes	Spontaneously	Yes	Yes		0		0		0		0		0		0		0		0		0		0		0		0		0		0		0
762	5. University	1. Employed	1. Married	1979-08-26	Chinese	2014-07-09	HDB Flat	Degree	Professionals	A'Level/Diploma	Professionals	Married	5500-8500	No	Spontaneously	No	No	None	2007	NVD	38	Male	2685		0		0		0		0		0		0		0		0		0		0		0		0
763	4. JC/Poly	1. Employed	1. Married	1985-12-12	Others	2014-06-25	Landed Property	A'Level/Diploma	Legislator/Senior Officials/Managers	Postgrad Degree	Professionals	Married	3501-5500	No	Spontaneously	Yes	Yes		0		0		0		0		0		0		0		0		0		0		0		0		0		0		0
764	4. JC/Poly	1. Employed	1. Married	1984-12-08	Indian	2014-06-25	HDB Flat	N'Level/O'Level/ITE	Professionals	N'Level/O'Level/ITE	Associate Professionals/Technician	Married	3501-5500	Yes	Spontaneously	Yes	Yes		0		0		0		0		0		0		0		0		0		0		0		0		0		0		0
765	5. University	1. Employed	1. Married	1980-11-01	Chinese	2014-07-08	HDB Flat	Degree	Professionals	N'Level/O'Level/ITE	Associate Professionals/Technician	Married	5500-8500	Yes	Spontaneously	Yes	Yes		0		0		0		0		0		0		0		0		0		0		0		0		0		0		0
766	5. University	1. Employed	1. Married	1975-02-11	Chinese	2014-07-01	HDB Flat	Degree	Professionals	A'Level/Diploma	Professionals	Married	>8501	Yes	Assisted Reproductive Techniques	Yes	No	None	2012	Miscarriage	0		0		0		0		0		0		0		0		0		0		0		0		0		0
767	5. University	1. Employed	1. Married	1980-07-02	Others	2014-06-12	HDB Flat	Degree	Clerical Workers	Degree	Professionals	Married	5500-8500	Yes	Spontaneously	No	Yes		0		0		0		0		0		0		0		0		0		0		0		0		0		0		0
768	5. University	1. Employed	1. Married	1979-02-26	Chinese	2014-06-26	HDB Flat	Degree	Professionals	Degree	Legislator/Senior Officials/Managers	Married	>8501	Yes	Spontaneously	Yes	Yes		0		0		0		0		0		0		0		0		0		0		0		0		0		0		0
769	4. JC/Poly	1. Employed	1. Married	1974-03-08	Chinese	2014-07-19	HDB Flat	A'Level/Diploma	Professionals	N'Level/O'Level/ITE	Clerical Workers	Married	3501-5500	No	Spontaneously	Yes	No	None	2000	LSCS	38	Male	3800		0		0		0		0		0		0		0		0		0		0		0		0
770	5. University	1. Employed	1. Married	1980-04-04	Chinese	2014-06-25	HUDC/Executive Condo	Degree	Professionals	Postgrad Degree	Professionals	Married	>8501	No	Spontaneously	No	No	None	2011	NVD	39	Male	2775		0		0		0		0		0		0		0		0		0		0		0		0
771	5. University	1. Employed	1. Married	1980-06-07	Others	2014-07-17	HDB Flat	Degree	Professionals	A'Level/Diploma	Professionals	Married	5500-8500	No	Spontaneously	No	No	None	2010	NVD	38	Female	3250		2011	LSCS	38	Male	4000		0		0		0		0		0		0		0		0		0
772	5. University	2. Housewife	1. Married	1982-06-19	Malay	2014-07-16	HDB Flat	Degree	Housewife	Degree	Professionals	Married	3501-5500	Yes	Spontaneously	Yes	Yes		0		0		0		0		0		0		0		0		0		0		0		0		0		0		0
773	4. JC/Poly	2. Housewife	1. Married	1981-01-23	Malay	2014-07-05	HDB Flat	A'Level/Diploma	Housewife	Degree	Professionals	Married	1301-3500	No	Spontaneously	No	No	None	2009	NVD	40	Female	2600		2011	NVD	40	Male	2900		0		0		0		0		0		0		0		0		0
774	2. Secondary	1. Employed	1. Married	1993-06-02	Indian	2014-06-17	HDB Flat	N'Level/O'Level/ITE	Clerical Workers	Degree	Professionals	Married	3501-5500	Yes	Spontaneously	No	Yes	None	2012	NVD	0		0		0		0		0		0		0		0		0		0		0		0		0		0
775	2. Secondary	1. Employed	1. Married	1987-06-07	Malay	2014-06-16	HDB Flat	N'Level/O'Level/ITE	Clerical Workers	A'Level/Diploma	Professionals	Married	1301-3500	Yes	Spontaneously	No	No	None	2012	NVD	38	Female	2500		0		0		0		0		0		0		0		0		0		0		0		0
776	2. Secondary	1. Employed	1. Married	1978-08-03	Malay	2014-06-09	HDB Flat	N'Level/O'Level/ITE	Service Worker/Shop and Market Sales Worker	N'Level/O'Level/ITE	Plant and Machine Operators and Assemblers	Married	1301-3500	No	Spontaneously	No	No	None	2012	LSCS	40	Female	3500		0		0		0		0		0		0		0		0		0		0		0		0
777	2. Secondary	1. Employed	1. Married	1979-05-24	Malay	2014-06-09	HDB Flat	N'Level/O'Level/ITE	Self Employed	N'Level/O'Level/ITE	Legislator/Senior Officials/Managers	Married	5500-8500	No	Spontaneously	Yes	No	None	2002	Miscarriage	4		0		0		0		0		0		0		0		0		0		0		0		0		0
778	4. JC/Poly	1. Employed	1. Married	1977-11-19	Chinese	2014-04-17	HDB Flat	A'Level/Diploma	Not Employed	Degree	Legislator/Senior Officials/Managers	Married	>8501	No	Spontaneously	Yes	Yes		0		0		0		0		0		0		0		0		0		0		0		0		0		0		0
779	4. JC/Poly	1. Employed	1. Married	1979-11-08	Chinese	2014-07-01	HDB Flat	A'Level/Diploma	Clerical Workers	Degree	Service Worker/Shop and Market Sales Worker	Married	3501-5500	No	Spontaneously	No	No	None	2010	LSCS	37	Female	3590		0		0		0		0		0		0		0		0		0		0		0		0
780	5. University	1. Employed	1. Married	1978-11-01	Malay	2014-06-26	Landed Property	Degree	Professionals	Degree	Self Employed	Married	5500-8500	No	Spontaneously	Yes	No	None	2011	TOP	0		0		0		0		0		0		0		0		0		0		0		0		0		0
781	4. JC/Poly	2. Housewife	1. Married	1985-10-09	Chinese	2014-05-16	HDB Flat	A'Level/Diploma	Housewife	Degree	Professionals	Married	1301-3500	Yes	Spontaneously	No	No	None	2013	Assisted	39	Female	3174		0		0		0		0		0		0		0		0		0		0		0		0
782	5. University	1. Employed	1. Married	1985-11-14	Chinese	2013-12-19	HUDC/Executive Condo	Degree	Professionals	Postgrad Degree	Professionals	Married	>8501	Yes	Spontaneously	Yes	Yes		0		0		0		0		0		0		0		0		0		0		0		0		0		0		0
783	5. University	1. Employed	1. Married	1978-12-26	Chinese	2014-05-26	HDB Flat	Degree	Professionals	Degree	Professionals	Married	>8501	Yes	Spontaneously	No	No	None	2011	NVD	38	Female	2800		0		0		0		0		0		0		0		0		0		0		0		0
784	4. JC/Poly	2. Housewife	1. Married	1978-07-28	Malay	2014-05-21	Apartment/Condominium	A'Level/Diploma	Housewife	Degree	Professionals	Married	>8501	Yes	Spontaneously	No	No		0		0		0		0		0		0		0		0		0		0		0		0		0		0		0
785	4. JC/Poly	1. Employed	1. Married	1984-11-05	Malay	2014-05-14	HDB Flat	A'Level/Diploma	Professionals	A'Level/Diploma	Professionals	Married	1301-3500	Yes	Spontaneously	Yes	Yes		0		0		0		0		0		0		0		0		0		0		0		0		0		0		0
786	2. Secondary	2. Housewife	1. Married	1988-08-18	Indian	2014-05-30	HDB Flat	N'Level/O'Level/ITE	Housewife	A'Level/Diploma	Professionals	Married	3501-5500	No	Spontaneously	No	No	None	2007	NVD	40	Male	3300		0		0		0		0		0		0		0		0		0		0		0		0
787	2. Secondary	1. Employed	1. Married	1985-03-03	Indian	2013-12-18	HDB Flat	N'Level/O'Level/ITE	Legislator/Senior Officials/Managers	N'Level/O'Level/ITE	Associate Professionals/Technician	Married	3501-5500	Yes	Spontaneously	Yes	Yes		0		0		0		0		0		0		0		0		0		0		0		0		0		0		0
788	2. Secondary	2. Housewife	1. Married	1977-09-25	Malay	2014-01-03	HDB Flat	N'Level/O'Level/ITE	Housewife	A'Level/Diploma	Cleaners, Labourers and Related Workers	Married	1301-3500	No	Spontaneously	No	No	None	2011	LSCS	40	Female	2800		0		0		0		0		0		0		0		0		0		0		0		0
789	4. JC/Poly	2. Housewife	1. Married	1980-08-13	Chinese	2014-05-18	HDB Flat	A'Level/Diploma	Professionals	A'Level/Diploma	Professionals	Married	3501-5500	No	Spontaneously	Yes	Yes		0		0		0		0		0		0		0		0		0		0		0		0		0		0		0
790	5. University	1. Employed	1. Married	1980-02-10	Chinese	2014-01-13	HDB Flat	Degree	Professionals	Postgrad Degree	Professionals	Married	>8501	Yes	Spontaneously	No	No	None	2007	NVD	38	Female	2680		0		0		0		0		0		0		0		0		0		0		0		0
791	4. JC/Poly	1. Employed	1. Married	1984-07-31	Malay	2014-05-03	Apartment/Condominium	A'Level/Diploma	Professionals	A'Level/Diploma	Professionals	Married	5500-8500	Yes	Spontaneously	Yes	Yes		0		0		0		0		0		0		0		0		0		0		0		0		0		0		0
792	4. JC/Poly	1. Employed	1. Married	1987-12-24	Indian	2014-04-28	HDB Flat	A'Level/Diploma	Clerical Workers	A'Level/Diploma	Professionals	Married	3501-5500	Yes	Spontaneously	Yes	Yes		0		0		0		0		0		0		0		0		0		0		0		0		0		0		0
793	4. JC/Poly	1. Employed	1. Married	1987-05-28	Chinese	2014-04-11	HDB Flat	A'Level/Diploma	Professionals	A'Level/Diploma	Professionals	Married	3501-5500	Yes	Spontaneously	No	No	None	2012	NVD	40	Male	3100		0		0		0		0		0		0		0		0		0		0		0		0
794	2. Secondary	1. Employed	1. Married	1984-06-12	Others	2014-04-27	HDB Flat	N'Level/O'Level/ITE	Clerical Workers	N'Level/O'Level/ITE	Associate Professionals/Technician	Married	1301-3500	No	Spontaneously	Yes	Yes		0		0		0		0		0		0		0		0		0		0		0		0		0		0		0
795	5. University	1. Employed	1. Married	1983-03-08	Chinese	2014-05-10	HDB Flat	Degree	Professionals	Degree	Self Employed	Married	5500-8500	Yes	Spontaneously	No	No	None	2012	NVD	38	Male	3290		0		0		0		0		0		0		0		0		0		0		0		0
796	1. Primary	1. Employed	1. Married	1976-10-17	Chinese	2013-12-13	HDB Flat	Some Primary	Service Worker/Shop and Market Sales Worker	N'Level/O'Level/ITE	Don't Know	Married	1301-3500	No	Spontaneously	No	No	None	2011	NVD	40	Male	3010		0		0		0		0		0		0		0		0		0		0		0		0
797	3. ITE	1. Employed	1. Married	1988-04-27	Malay	2014-05-02	HDB Flat	N'Level/O'Level/ITE	Professionals	N'Level/O'Level/ITE	Professionals	Married	3501-5500	No	Spontaneously	Yes	Yes		0		0		0		0		0		0		0		0		0		0		0		0		0		0		0
798	3. ITE	1. Employed	1. Married	1978-05-07	Chinese	2014-01-08	HDB Flat	N'Level/O'Level/ITE	Clerical Workers	A'Level/Diploma	Legislator/Senior Officials/Managers	Married	5500-8500	No	Spontaneously	No	No	None	2006	NVD	40	Male	3600		2009	NVD	39	Female	2700		2012	NVD	40	Male	3300		0		0		0		0		0		0
799	5. University	1. Employed	1. Married	1983-09-25	Chinese	2014-01-08	Apartment/Condominium	Postgrad Degree	Clerical Workers	Degree	Professionals	Married	>8501	Yes	Spontaneously	Yes	Yes		0		0		0		0		0		0		0		0		0		0		0		0		0		0		0
800	2. Secondary	1. Employed	1. Married	1979-09-07	Chinese	2014-04-19	HDB Flat	Some Secondary	Service Worker/Shop and Market Sales Worker	A'Level/Diploma	Service Worker/Shop and Market Sales Worker	Married	1301-3500	No	Spontaneously	No	No	None	2012	LSCS	40	Male	3850		0		0		0		0		0		0		0		0		0		0		0		0
801	1. Primary	2. Housewife	1. Married	1975-03-20	Malay	2014-05-08	HDB Flat	Completed PSLE	Housewife	A'Level/Diploma	Professionals	Married	3501-5500	No	Spontaneously	No	No	None	1995	NVD	39	Male	2964		1999	NVD	39	Male	2700		2001	NVD	39	Male	2700		2007	LSCS	39	Male	3200		2004	NVD	28	Female	0
802	5. University	1. Employed	1. Married	1987-02-22	Malay	2014-05-31	HDB Flat	Degree	Professionals	A'Level/Diploma	Self Employed	Married	3501-5500	Yes	Spontaneously	Yes	Yes		0		0		0		0		0		0		0		0		0		0		0		0		0		0		0
803	4. JC/Poly	1. Employed	1. Married	1987-05-08	Malay	2014-06-13	HDB Flat	A'Level/Diploma	Professionals	A'Level/Diploma	Professionals	Married	3501-5500	No	Spontaneously	No	No	None	2012	Assisted	38	Male	2900		0		0		0		0		0		0		0		0		0		0		0		0
804	4. JC/Poly	1. Employed	1. Married	1985-04-08	Chinese	2014-05-29	HDB Flat	A'Level/Diploma	Professionals	N'Level/O'Level/ITE	Associate Professionals/Technician	Married	3501-5500	Yes	Spontaneously	No	No	None	2012	LSCS	38	Male	3186		0		0		0		0		0		0		0		0		0		0		0		0
805	2. Secondary	1. Employed	2. Single	1991-02-19	Chinese	2014-01-21	HDB Flat	N'Level/O'Level/ITE	Associate Professionals/Technician	N'Level/O'Level/ITE	Professionals	Single	1301-3500	No	Spontaneously	Yes	Yes		0		0		0		0		0		0		0		0		0		0		0		0		0		0		0
806	5. University	1. Employed	1. Married	1978-05-19	Chinese	2014-01-19	HDB Flat	Degree	Professionals	Degree	Self Employed	Married	>8501	Yes	Spontaneously	No	No		2011	LSCS	31	Male	1420		0		0		0		0		0		0		0		0		0		0		0		0
807	5. University	1. Employed	1. Married	1986-05-20	Indian	2014-05-19	HDB Flat	Degree	Professionals	Some Secondary	Professionals	Married	5500-8500	Yes	Assisted Reproductive Techniques	Yes	Yes		0		0		0		0		0		0		0		0		0		0		0		0		0		0		0
808	4. JC/Poly	1. Employed	1. Married	1980-11-22	Chinese	2014-06-21	HDB Flat	A'Level/Diploma	Associate Professionals/Technician	A'Level/Diploma	Associate Professionals/Technician	Married	1301-3500	No	Spontaneously	No	No	None	2006	NVD	36	Female	2500		2007	NVD	38	Male	2600		0		0		0		0		0		0		0		0		0
809	2. Secondary	1. Employed	1. Married	1988-07-18	Malay	2014-07-04	HDB Flat	Some Secondary	Clerical Workers	Some Primary	Associate Professionals/Technician	Married	1301-3500	Yes	Spontaneously	No	No	None	2010	NVD	39	Female	2950		0		0		0		0		0		0		0		0		0		0		0		0
810	5. University	1. Employed	1. Married	1976-11-27	Chinese	2014-06-09	HDB Flat	Degree	Clerical Workers	Postgrad Degree	Professionals	Married	>8501	Yes	Spontaneously	No	No	Preterm delivery (i.e delivered at less than 37 weeks of pregnancy)	2010	LSCS	34	Male	2860	Medically indicated for delivery	2010	LSCS	34	Female	2540	Medically indicated for delivery	0		0		0		0		0		0		0		0		0
811	4. JC/Poly	1. Employed	1. Married	1974-09-18	Indian	2013-09-29	HDB Flat	A'Level/Diploma	Professionals	A'Level/Diploma	Professionals	Married	5500-8500	No	Spontaneously	Yes	Yes		0		0		0		0		0		0		0		0		0		0		0		0		0		0		0
812	2. Secondary	2. Housewife	1. Married	1981-02-03	Chinese	2014-06-03	HDB Flat	N'Level/O'Level/ITE	Clerical Workers	Postgrad Degree	Professionals	Married	1301-3500	Yes	Spontaneously	No	No	None	2009	LSCS	40	Female	4140		0		0		0		0		0		0		0		0		0		0		0		0
813	5. University	2. Housewife	1. Married	1982-12-26	Chinese	2014-06-20	HDB Flat	Degree	Housewife	Degree	Legislator/Senior Officials/Managers	Married	1301-3500	Yes	Spontaneously	Yes	Yes		0		0		0		0		0		0		0		0		0		0		0		0		0		0		0
814	5. University	1. Employed	1. Married	1983-11-29	Chinese	2014-05-28	Apartment/Condominium	Degree	Professionals	Degree	Professionals	Married	>8501	Yes	Spontaneously	Yes	Yes		0		0		0		0		0		0		0		0		0		0		0		0		0		0		0
815	5. University	1. Employed	1. Married	1982-11-11	Chinese	2014-06-01	HDB Flat	Postgrad Degree	Professionals	A'Level/Diploma	Professionals	Married	3501-5500	Yes	Spontaneously	Yes	Yes		0		0		0		0		0		0		0		0		0		0		0		0		0		0		0
816	5. University	1. Employed	1. Married	1976-04-09	Chinese	2014-05-27	HDB Flat	Degree	Professionals	Degree	Professionals	Married	>8501	Yes	Spontaneously	Yes	Yes		0		0		0		0		0		0		0		0		0		0		0		0		0		0		0
817	2. Secondary	2. Housewife	1. Married	1982-03-23	Malay	2014-01-27	HDB Flat	Some Secondary	Housewife	N'Level/O'Level/ITE	Associate Professionals/Technician	Married	1301-3500	Yes	Spontaneously	Yes	No	Preterm delivery (i.e delivered at less than 37 weeks of pregnancy), Delivered newborn with birthweight <2.5Kg	1999	NVD	32	Female	1800		0		0		0		0		0		0		0		0		0		0		0		0
818	5. University	1. Employed	1. Married	1984-10-19	Chinese	2014-06-29	HDB Flat	Degree	Professionals	Degree	Professionals	Married	>8501	Yes	Spontaneously	Yes	Yes		0		0		0		0		0		0		0		0		0		0		0		0		0		0		0
819	4. JC/Poly	2. Housewife	1. Married	1989-08-05	Malay	2014-01-11	HDB Flat	A'Level/Diploma	Housewife	A'Level/Diploma	Associate Professionals/Technician	Married	1301-3500	Yes	Spontaneously	Yes	Yes		0		0		0		0		0		0		0		0		0		0		0		0		0		0		0
820	5. University	1. Employed	1. Married	1986-06-30	Indian	2013-12-27	HDB Flat	Degree	Professionals	Degree	Professionals	Married	>8501	Yes	Spontaneously	Yes	Yes		0		0		0		0		0		0		0		0		0		0		0		0		0		0		0
821	4. JC/Poly	1. Employed	1. Married	1976-12-02	Chinese	2013-06-15	HDB Flat	A'Level/Diploma	Associate Professionals/Technician	Completed PSLE	Cleaners, Labourers and Related Workers	Married	3501-5500	Yes	Spontaneously	No	No	None	2007	NVD	38	Male	3210		2011	NVD	38	Male	3382		0		0		0		0		0		0		0		0		0
822	4. JC/Poly	1. Employed	2. Single	1980-04-08	Chinese	2013-06-07	HDB Flat	A'Level/Diploma	Associate Professionals/Technician	N'Level/O'Level/ITE	Associate Professionals/Technician	Separated/Divorced	1301-3500	No	Spontaneously	Yes	Yes		0		0		0		0		0		0		0		0		0		0		0		0		0		0		0
823	5. University	2. Housewife	1. Married	1976-05-06	Others	2013-05-13	HDB Flat	Degree	Housewife	Degree	Professionals	Married	5500-8500	No	Spontaneously	No	No	None	1999	NVD	40	Female	3000		2004	NVD	40	Male	3000		0		0		0		0		0		0		0		0		0
824	2. Secondary	1. Employed	1. Married	1982-04-26	Chinese	2013-04-30	HDB Flat	N'Level/O'Level/ITE	Plant and Machine Operators and Assemblers	A'Level/Diploma	Associate Professionals/Technician	Married	3501-5500	Yes	Spontaneously	Yes	Yes		0		0		0		0		0		0		0		0		0		0		0		0		0		0		0
825	5. University	2. Housewife	1. Married	1985-08-13	Chinese	2013-06-21	Landed Property	Degree	Housewife	Degree	Professionals	Married	5500-8500	Yes	Spontaneously	Yes	Yes		0		0		0		0		0		0		0		0		0		0		0		0		0		0		0
826	4. JC/Poly	1. Employed	1. Married	1990-06-20	Malay	2013-06-12	HDB Flat	A'Level/Diploma	Professionals	A'Level/Diploma	Professionals	Married	3501-5500	Yes	Spontaneously	Yes	Yes		0		0		0		0		0		0		0		0		0		0		0		0		0		0		0
827	5. University	1. Employed	2. Single	1987-08-02	Chinese	2013-06-14	HDB Flat	Degree	Professionals	A'Level/Diploma	Professionals	Single	1301-3500	Yes	Spontaneously	Yes	Yes		0		0		0		0		0		0		0		0		0		0		0		0		0		0		0
828	5. University	1. Employed	1. Married	1986-03-01	Chinese	2013-05-10	HDB Flat	Degree	Associate Professionals/Technician	Degree	Service Worker/Shop and Market Sales Worker	Married	3501-5500	Yes	Spontaneously	Yes	Yes		0		0		0		0		0		0		0		0		0		0		0		0		0		0		0
829	5. University	1. Employed	1. Married	1984-03-26	Indian	2013-05-25	HDB Flat	Degree	Associate Professionals/Technician	Degree	Professionals	Married	3501-5500	Yes	Spontaneously	No	No	None	2010	NVD	40	Male	3150		0		0		0		0		0		0		0		0		0		0		0		0
830	3. ITE	2. Housewife	1. Married	1990-11-12	Malay	2013-05-19	HDB Flat	N'Level/O'Level/ITE	Housewife	N'Level/O'Level/ITE	Associate Professionals/Technician	Married	1301-3500	Yes	Spontaneously	Yes	Yes		0		0		0		0		0		0		0		0		0		0		0		0		0		0		0
831	5. University	1. Employed	1. Married	1981-06-10	Chinese	2013-05-14	HDB Flat	Degree	Associate Professionals/Technician	Degree	Professionals	Married	5500-8500	No	Spontaneously	Yes	Yes		0		0		0		0		0		0		0		0		0		0		0		0		0		0		0
832	2. Secondary	1. Employed	2. Single	1990-09-15	Chinese	2013-04-25	HDB Flat	N'Level/O'Level/ITE	Service Worker/Shop and Market Sales Worker	N'Level/O'Level/ITE	Not Employed	Single	<1300	Yes	Spontaneously	No	No	None	2009	NVD	39	Male	3400		2011	NVD	37	Male	2500		0		0		0		0		0		0		0		0		0
833	3. ITE	1. Employed	1. Married	1988-05-05	Chinese	2013-05-08	HDB Flat	N'Level/O'Level/ITE	Clerical Workers	Don't Know	Don't Know	Married	1301-3500	Yes	Spontaneously	Yes	No	None	2011	Miscarriage	0		0		2012	Miscarriage	0		0		2012	Miscarriage	0		0		2012	Miscarriage	0		0		0		0		0
834	2. Secondary	1. Employed	1. Married	1977-02-23	Chinese	2013-06-29	HDB Flat	Some Secondary	Service Worker/Shop and Market Sales Worker	Some Secondary	Self Employed	Married	3501-5500	Yes	Spontaneously	Yes	No	Preterm delivery (i.e delivered at less than 37 weeks of pregnancy), Delivered newborn with birthweight <2.5Kg	1999	LSCS	35	Male	1500	Medically indicated for delivery	2005	LSCS	38	Female	2500		0		0		0		0		0		0		0		0		0
835	2. Secondary	2. Housewife	1. Married	1986-08-31	Malay	2013-07-20	HDB Flat	N'Level/O'Level/ITE	Housewife	N'Level/O'Level/ITE	Associate Professionals/Technician	Married	1301-3500	No	Spontaneously	No	No	Preterm delivery (i.e delivered at less than 37 weeks of pregnancy), Delivered newborn with birthweight <2.5Kg	2004	NVD	28	Female	1880	Preterm labour	2008	NVD	32	Male	2600		0		0		0		0		0		0		0		0		0
836	4. JC/Poly	1. Employed	1. Married	1987-07-14	Chinese	2014-01-14	HDB Flat	A'Level/Diploma	Professionals	A'Level/Diploma	Professionals	Married	3501-5500	Yes	Spontaneously	Yes	Yes		0		0		0		0		0		0		0		0		0		0		0		0		0		0		0
837	4. JC/Poly	2. Housewife	1. Married	1987-07-21	Others	2013-07-13	HDB Flat	A'Level/Diploma	Housewife	A'Level/Diploma	Associate Professionals/Technician	Married	1301-3500	No	Spontaneously	Yes	Yes		0		0		0		0		0		0		0		0		0		0		0		0		0		0		0
838	2. Secondary	2. Housewife	1. Married	1984-06-07	Malay	2013-07-05	HDB Flat	N'Level/O'Level/ITE	Housewife	A'Level/Diploma	Associate Professionals/Technician	Married	1301-3500	No	Spontaneously	Yes	Yes		0		0		0		0		0		0		0		0		0		0		0		0		0		0		0
839	2. Secondary	2. Housewife	1. Married	1986-07-23	Others	2013-07-07	HDB Flat	N'Level/O'Level/ITE	Housewife	Postgrad Degree	Professionals	Married	5500-8500	Yes	Spontaneously	Yes	Yes		0		0		0		0		0		0		0		0		0		0		0		0		0		0		0
840	2. Secondary	1. Employed	1. Married	1981-07-22	Malay	2013-07-08	HDB Flat	N'Level/O'Level/ITE	Associate Professionals/Technician	N'Level/O'Level/ITE	Associate Professionals/Technician	Married	1301-3500	No	Spontaneously	No	No	None	2004	NVD	40	Male	3800		2012	NVD	37	Female	2640		0		0		0		0		0		0		0		0		0
841	5. University	1. Employed	1. Married	1981-09-10	Indian	2014-01-03	HDB Flat	Degree	Professionals	Degree	Professionals	Married	>8501	Yes	Assisted Reproductive Techniques	Yes	Yes		0		0		0		0		0		0		0		0		0		0		0		0		0		0		0
842	5. University	1. Employed	1. Married	1986-10-13	Chinese	2013-12-28	HDB Flat	Degree	Professionals	N'Level/O'Level/ITE	Service Worker/Shop and Market Sales Worker	Married	3501-5500	Yes	Spontaneously	No	No	None	2011	NVD	38	Male	3100		2010	TOP	6		0		2010	TOP	16		0		0		0		0		0		0		0
843	2. Secondary	2. Housewife	1. Married	1989-03-16	Malay	2014-02-25	HDB Flat	N'Level/O'Level/ITE	Housewife	A'Level/Diploma	Associate Professionals/Technician	Married	1301-3500	Yes	Spontaneously	No	No	None	2012	NVD	39	Female	2980		0		0		0		0		0		0		0		0		0		0		0		0
844	4. JC/Poly	1. Employed	1. Married	1979-11-24	Chinese	2014-02-02	HDB Flat	A'Level/Diploma	Professionals	N'Level/O'Level/ITE	Professionals	Married	5500-8500	Yes	Spontaneously	No	No	None	2009	NVD	38	Male	2810		0		0		0		0		0		0		0		0		0		0		0		0
845	5. University	1. Employed	1. Married	1989-08-21	Chinese	2013-10-31	HDB Flat	Degree	Professionals	A'Level/Diploma	Service Worker/Shop and Market Sales Worker	Single	1301-3500	No	Spontaneously	Yes	No	None	2007	TOP	8		0		2009	TOP	5		0		2011	Miscarriage	5		0		0		0		0		0		0		0
846	5. University	2. Housewife	1. Married	1985-07-29	Indian	2013-11-17	HDB Flat	Postgrad Degree	Housewife	Postgrad Degree	Legislator/Senior Officials/Managers	Married	5500-8500	Yes	Spontaneously	No	No	None	2007	NVD	39	Male	3150		2008	TOP	8		0		0		0		0		0		0		0		0		0		0
847	5. University	1. Employed	1. Married	1982-12-18	Chinese	2013-06-22	HDB Flat	Degree	Professionals	Degree	Professionals	Married	>8501	Yes	Spontaneously	Yes	Yes		0		0		0		0		0		0		0		0		0		0		0		0		0		0		0
848	2. Secondary	1. Employed	1. Married	1984-06-26	Malay	2013-06-16	HDB Flat	N'Level/O'Level/ITE	Service Worker/Shop and Market Sales Worker	N'Level/O'Level/ITE	Cleaners, Labourers and Related Workers	Married	1301-3500	No	Spontaneously	Yes	No	Preterm delivery (i.e delivered at less than 37 weeks of pregnancy), Delivered newborn with birthweight <2.5Kg	2003	NVD	36	Male	2144	Preterm labour	0		0		0		0		0		0		0		0		0		0		0		0
849		2. Housewife	1. Married	1976-12-10	Chinese	2013-04-10	HDB Flat	Some Secondary	Housewife	Degree	Associate Professionals/Technician	Married	3501-5500	Yes	Spontaneously	No	No	None	2010	LSCS	38	Male	3680		0		0		0		0		0		0		0		0		0		0		0		0
850	3. ITE	1. Employed	2. Single	1993-10-27	Chinese	2013-04-14	HDB Flat	N'Level/O'Level/ITE	Associate Professionals/Technician	N'Level/O'Level/ITE	Not Employed	Single	1301-3500	No	Spontaneously	Yes	Yes		0		0		0		0		0		0		0		0		0		0		0		0		0		0		0
851	4. JC/Poly	1. Employed	1. Married	1982-08-27	Malay	2013-04-13	HDB Flat	A'Level/Diploma	Associate Professionals/Technician	A'Level/Diploma	Associate Professionals/Technician	Married	5500-8500	No	Spontaneously	Yes	No	None	2012	Miscarriage	0		0		0		0		0		0		0		0		0		0		0		0		0		0
852	2. Secondary	1. Employed	1. Married	1972-05-22	Chinese	2013-03-27	HDB Flat	Some Secondary	Clerical Workers	Some Secondary	Service Worker/Shop and Market Sales Worker	Married	3501-5500	No	Spontaneously	No	No	None	2003	LSCS	40	Male	2800		0		0		0		0		0		0		0		0		0		0		0		0
853	3. ITE	1. Employed	1. Married	1984-06-13	Others	2013-03-18	HDB Flat	N'Level/O'Level/ITE	Associate Professionals/Technician	N'Level/O'Level/ITE	Associate Professionals/Technician	Married	3501-5500	Yes	Spontaneously	Yes	No	None	2001	NVD	39	Female	2900		0		0		0		0		0		0		0		0		0		0		0		0
854	5. University	1. Employed	1. Married	1981-06-03	Chinese	2013-03-24	HDB Flat	Degree	Service Worker/Shop and Market Sales Worker	N'Level/O'Level/ITE	Associate Professionals/Technician	Married	3501-5500	Yes	Spontaneously	Yes	No	None	1997	NVD	39	Female	2750		0		0		0		0		0		0		0		0		0		0		0		0
855	2. Secondary	1. Employed	1. Married	1978-08-26	Others	2013-03-18	HDB Flat	Some Secondary	Service Worker/Shop and Market Sales Worker	N'Level/O'Level/ITE	Associate Professionals/Technician	Married	3501-5500	No	Spontaneously	No	No	None	2007	NVD	36	Male	3200		0		0		0		0		0		0		0		0		0		0		0		0
856	5. University	1. Employed	1. Married	1982-05-04	Chinese	2013-03-30	HDB Flat	Degree	Associate Professionals/Technician	Postgrad Degree	Associate Professionals/Technician	Married	5500-8500	No	Spontaneously	No	No	None	2010	LSCS	40	Female	3100		2011	Miscarriage	0		0		0		0		0		0		0		0		0		0		0
857	5. University	1. Employed	1. Married	1981-07-12	Chinese	2013-03-20	HDB Flat	Degree	Associate Professionals/Technician	Degree	Associate Professionals/Technician	Married	5500-8500	No	Spontaneously	No	No	None	2011	Assisted	38	Male	2900		0		0		0		0		0		0		0		0		0		0		0		0
858	5. University	1. Employed	1. Married	1972-11-14	Chinese	2013-03-31	Apartment/Condominium	Degree	Professionals	A'Level/Diploma	Professionals	Married	>8501	No	Spontaneously	No	No	None	1999	NVD	37	Female	2700		2002	NVD	37	Male	2800		0		0		0		0		0		0		0		0		0
859	5. University	1. Employed	1. Married	1978-02-12	Malay	2013-03-21	Landed Property	Degree	Associate Professionals/Technician	A'Level/Diploma	Associate Professionals/Technician	Married	1301-3500	No	Spontaneously	No	No	None	2007	NVD	40	Female	3330		2011	Miscarriage	0		0		2011	Miscarriage	0		0		0		0		0		0		0		0
860	5. University	1. Employed	1. Married	1981-08-26	Chinese	2013-03-17	HDB Flat	Degree	Associate Professionals/Technician	Degree	Associate Professionals/Technician	Married	5500-8500	No	Spontaneously	No	No	None	2011	NVD	40	Male	3330		0		0		0		0		0		0		0		0		0		0		0		0
861	5. University	1. Employed	1. Married	1984-07-28	Chinese	2013-04-03	HDB Flat	Degree	Associate Professionals/Technician	Degree	Professionals	Married	>8501	Yes	Spontaneously	Yes	Yes		0		0		0		0		0		0		0		0		0		0		0		0		0		0		0
862	5. University	1. Employed	1. Married	1985-07-07	Malay	2013-05-27	HDB Flat	Degree	Associate Professionals/Technician	A'Level/Diploma	Associate Professionals/Technician	Married	1301-3500	No	Spontaneously	Yes	Yes		0		0		0		0		0		0		0		0		0		0		0		0		0		0		0
863	4. JC/Poly	1. Employed	1. Married	1982-07-07	Chinese	2013-06-05	HDB Flat	A'Level/Diploma	Associate Professionals/Technician	A'Level/Diploma	Professionals	Married	5500-8500	Yes	Spontaneously	Yes	Yes		0		0		0		0		0		0		0		0		0		0		0		0		0		0		0
864	2. Secondary	1. Employed	1. Married	1983-10-16	Chinese	2013-04-22	HDB Flat	N'Level/O'Level/ITE	Associate Professionals/Technician	A'Level/Diploma	Associate Professionals/Technician	Married	3501-5500	Yes	Spontaneously	Yes	Yes		0		0		0		0		0		0		0		0		0		0		0		0		0		0		0
865	5. University	2. Housewife	1. Married	1981-06-10	Indian	2013-04-27	HDB Flat	Postgrad Degree	Housewife	Postgrad Degree	Professionals	Married	5500-8500	No	Spontaneously	No	No	None	2007	LSCS	38	Female	2750		0		0		0		0		0		0		0		0		0		0		0		0
866	5. University	1. Employed	1. Married	1981-08-31	Chinese	2014-05-24	HDB Flat	Degree	Professionals	A'Level/Diploma	Professionals	Married	5500-8500	Yes	Spontaneously	No	No	None	2011	NVD	37	Male	2935		0		0		0		0		0		0		0		0		0		0		0		0
867	4. JC/Poly	1. Employed	1. Married	1982-05-18	Chinese	2013-06-01	HDB Flat	A'Level/Diploma	Associate Professionals/Technician	N'Level/O'Level/ITE	Self Employed	Married	3501-5500	Yes	Spontaneously	Yes	Yes		0		0		0		0		0		0		0		0		0		0		0		0		0		0		0
868	3. ITE	1. Employed	2. Single	1992-03-03	Chinese	2013-05-25	HDB Flat	N'Level/O'Level/ITE	Service Worker/Shop and Market Sales Worker	Degree	Professionals	Single	<1300	No	Spontaneously	Yes	Yes		0		0		0		0		0		0		0		0		0		0		0		0		0		0		0
869	5. University	1. Employed	1. Married	1984-10-09	Indian	2013-04-19	HDB Flat	Degree	Professionals	Degree	Professionals	Married	5500-8500	Yes	Spontaneously	Yes	Yes		0		0		0		0		0		0		0		0		0		0		0		0		0		0		0
870	3. ITE	1. Employed	1. Married	1984-08-21	Malay	2013-05-31	HDB Flat	N'Level/O'Level/ITE	Associate Professionals/Technician	N'Level/O'Level/ITE	Associate Professionals/Technician	Married	3501-5500	Yes	Spontaneously	No	No	None	2010	NVD	37	Male	2700		0		0		0		0		0		0		0		0		0		0		0		0
871	5. University	1. Employed	1. Married	1980-07-19	Chinese	2013-04-10	Apartment/Condominium	Degree	Associate Professionals/Technician	A'Level/Diploma	Associate Professionals/Technician	Married	5500-8500	Yes	Spontaneously	Yes	Yes		0		0		0		0		0		0		0		0		0		0		0		0		0		0		0
872	5. University	1. Employed	1. Married	1975-02-27	Chinese	2013-03-31	Apartment/Condominium	Degree	Professionals	Degree	Professionals	Married	>8501	Yes	Spontaneously	No	No	None	2009	NVD	39	Female	3250		0		0		0		0		0		0		0		0		0		0		0		0
873	2. Secondary	1. Employed	1. Married	1989-07-19	Chinese	2013-04-04	HDB Flat	N'Level/O'Level/ITE	Service Worker/Shop and Market Sales Worker	A'Level/Diploma	Associate Professionals/Technician	Married	3501-5500	Yes	Spontaneously	Yes	Yes		0		0		0		0		0		0		0		0		0		0		0		0		0		0		0
874	2. Secondary	1. Employed	1. Married	1984-08-19	Chinese	2013-04-20	HDB Flat	Some Secondary	Service Worker/Shop and Market Sales Worker	Don't Know	Associate Professionals/Technician	Married	3501-5500	No	Spontaneously	Yes	Yes		0		0		0		0		0		0		0		0		0		0		0		0		0		0		0
875	4. JC/Poly	1. Employed	1. Married	1985-03-25	Indian	2013-05-24	HDB Flat	A'Level/Diploma	Associate Professionals/Technician	N'Level/O'Level/ITE	Associate Professionals/Technician	Married	3501-5500	No	Spontaneously	No	No	None	2010	LSCS	39	Male	3300		0		0		0		0		0		0		0		0		0		0		0		0
876	4. JC/Poly	1. Employed	1. Married	1987-11-14	Others	2013-05-28	HDB Flat	A'Level/Diploma	Associate Professionals/Technician	A'Level/Diploma	Professionals	Married	3501-5500	No	Spontaneously	Yes	Yes		0		0		0		0		0		0		0		0		0		0		0		0		0		0		0
877	5. University	1. Employed	1. Married	1979-05-17	Others	2013-05-30	HDB Flat	Postgrad Degree	Professionals	Postgrad Degree	Professionals	Married	5500-8500	Yes	Spontaneously	Yes	Yes		0		0		0		0		0		0		0		0		0		0		0		0		0		0		0
878	4. JC/Poly	1. Employed	1. Married	1978-08-20	Chinese	2013-08-30	HDB Flat	A'Level/Diploma	Clerical Workers	Degree	Professionals	Married	5500-8500	Yes	Spontaneously	No	No	None	2010	NVD	38	Female	2500		0		0		0		0		0		0		0		0		0		0		0		0
879	5. University	1. Employed	1. Married	1976-07-17	Chinese	2013-04-23	HDB Flat	Degree	Clerical Workers	Degree	Service Worker/Shop and Market Sales Worker	Married	5500-8500	No	Spontaneously	No	No	None	2008	LSCS	37	Female	3240		0		0		0		0		0		0		0		0		0		0		0		0
880	4. JC/Poly	2. Housewife	1. Married	1986-04-14	Others	2013-04-17	HDB Flat	A'Level/Diploma	Housewife	Some Secondary	Self Employed	Married	1301-3500	No	Spontaneously	Yes	Yes		0		0		0		0		0		0		0		0		0		0		0		0		0		0		0
881	5. University	1. Employed	1. Married	1979-06-21	Indian	2013-09-17	HDB Flat	Degree	Professionals	Degree	Professionals	Married	5500-8500	Yes	Spontaneously	No	No	Preterm delivery (i.e delivered at less than 37 weeks of pregnancy), Delivered newborn with birthweight <2.5Kg, Hypertension during pregnancy	2006	LSCS	31	Female	1100	Preterm labour, Hypertension without medication	0		0		0		0		0		0		0		0		0		0		0		0
882	4. JC/Poly	1. Employed	1. Married	1975-06-09	Others	2014-05-05	HDB Flat	A'Level/Diploma	Professionals	Degree	Professionals	Married	>8501	No	Spontaneously	No	No	None	2003	LSCS	40	Male	3100		0		0		0		0		0		0		0		0		0		0		0		0
883	5. University	1. Employed	1. Married	1982-01-30	Chinese	2014-05-20	HDB Flat	Degree	Professionals	A'Level/Diploma	Legislator/Senior Officials/Managers	Married	3501-5500	Yes	Spontaneously	No	No	Preterm delivery (i.e delivered at less than 37 weeks of pregnancy), Delivered newborn with birthweight <2.5Kg	2008	NVD	36	Female	2400	Preterm labour	2008	NVD	36	Female	2390	Preterm labour	0		0		0		0		0		0		0		0		0
884	4. JC/Poly	1. Employed	1. Married	1987-05-29	Malay	2014-05-13	HDB Flat	A'Level/Diploma	Clerical Workers	A'Level/Diploma	Associate Professionals/Technician	Married	3501-5500	Yes	Spontaneously	Yes	Yes		0		0		0		0		0		0		0		0		0		0		0		0		0		0		0
885	2. Secondary	2. Housewife	1. Married	1982-05-25	Others	2014-04-20	HDB Flat	N'Level/O'Level/ITE	Housewife	A'Level/Diploma	Associate Professionals/Technician	Married	3501-5500	No	Spontaneously	No	No	None	2012	NVD	38	Female	2668		0		0		0		0		0		0		0		0		0		0		0		0
886	4. JC/Poly	1. Employed	1. Married	1990-07-17	Malay	2014-04-17	HDB Flat	A'Level/Diploma	Clerical Workers	A'Level/Diploma	Professionals	Married	1301-3500	No	Spontaneously	Yes	Yes		0		0		0		0		0		0		0		0		0		0		0		0		0		0		0
887	2. Secondary	1. Employed	1. Married	1990-10-30	Chinese	2014-05-16	HDB Flat	N'Level/O'Level/ITE	Clerical Workers	N'Level/O'Level/ITE	Self Employed	Single	1301-3500	Yes	Spontaneously	Yes	Yes		0		0		0		0		0		0		0		0		0		0		0		0		0		0		0
888	5. University	1. Employed	1. Married	1985-08-06	Chinese	2014-01-14	HDB Flat	Degree	Professionals	Degree	Professionals	Married	3501-5500	No	Spontaneously	Yes	Yes		0		0		0		0		0		0		0		0		0		0		0		0		0		0		0
889	5. University	1. Employed	1. Married	1981-10-06	Chinese	2013-09-09	HDB Flat	Degree	Professionals	Degree	Professionals	Married	>8501	Yes	Spontaneously	No	No	None	2009	LSCS	37	Female	3650		0		0		0		0		0		0		0		0		0		0		0		0
890	3. ITE	1. Employed	1. Married	1984-09-23	Malay	2014-04-19	HDB Flat	N'Level/O'Level/ITE	Service Worker/Shop and Market Sales Worker	N'Level/O'Level/ITE	Associate Professionals/Technician	Married	1301-3500	No	Spontaneously	Yes	Yes		0		0		0		0		0		0		0		0		0		0		0		0		0		0		0
891	3. ITE	2. Housewife	2. Single	1989-05-06	Indian	2014-04-16	HDB Flat	N'Level/O'Level/ITE	Housewife	N'Level/O'Level/ITE	Associate Professionals/Technician	Single	<1300	No	Spontaneously	Yes	Yes		0		0		0		0		0		0		0		0		0		0		0		0		0		0		0
892	4. JC/Poly	1. Employed	1. Married	1987-10-26	Malay	2013-08-31	HDB Flat	A'Level/Diploma	Professionals	A'Level/Diploma	Professionals	Married	3501-5500	No	Spontaneously	Yes	Yes		0		0		0		0		0		0		0		0		0		0		0		0		0		0		0
893	5. University	1. Employed	1. Married	1980-05-08	Chinese	2014-01-23	HDB Flat	Postgrad Degree	Legislator/Senior Officials/Managers	N'Level/O'Level/ITE	Production Craftsman and Related Worker	Married	>8501	Yes	Spontaneously	Yes	Yes		0		0		0		0		0		0		0		0		0		0		0		0		0		0		0
894	5. University	1. Employed	1. Married	1985-11-24	Chinese	2014-02-04	HDB Flat	Degree	Professionals	A'Level/Diploma	Professionals	Married	5500-8500	Yes	Spontaneously	Yes	Yes		0		0		0		0		0		0		0		0		0		0		0		0		0		0		0
895	2. Secondary	2. Housewife	1. Married	1988-06-22	Chinese	2014-02-01	HDB Flat	N'Level/O'Level/ITE	Housewife	N'Level/O'Level/ITE	Professionals	Married	1301-3500	No	Spontaneously	No	No	None	2010	NVD	41	Female	3250		0		0		0		0		0		0		0		0		0		0		0		0
896	4. JC/Poly	1. Employed	1. Married	1978-08-23	Chinese	2013-09-13	HDB Flat	A'Level/Diploma	Professionals	Degree	Associate Professionals/Technician	Married	>8501	Yes	Spontaneously	Yes	No	None	2012	Miscarriage	0		0		0		0		0		0		0		0		0		0		0		0		0		0
897	5. University	2. Housewife	1. Married	1985-04-19	Others	2013-09-27	HDB Flat	Degree	Housewife	N'Level/O'Level/ITE	Professionals	Married	1301-3500	Yes	Spontaneously	Yes	Yes		0		0		0		0		0		0		0		0		0		0		0		0		0		0		0
898	2. Secondary	1. Employed	1. Married	1992-02-20	Indian	2013-09-11	HDB Flat	N'Level/O'Level/ITE	Clerical Workers	N'Level/O'Level/ITE	Professionals	Married	1301-3500	Yes	Spontaneously	No	No	None	2009	NVD	38	Female	3205		0		0		0		0		0		0		0		0		0		0		0		0
899	5. University	1. Employed	1. Married	1987-07-25	Indian	2013-09-25	HDB Flat	Degree	Professionals	A'Level/Diploma	Legislator/Senior Officials/Managers	Married	3501-5500	Yes	Spontaneously	Yes	Yes		0		0		0		0		0		0		0		0		0		0		0		0		0		0		0
900	4. JC/Poly	1. Employed	1. Married	1986-11-01	Malay	2013-09-12	HDB Flat	A'Level/Diploma	Professionals	N'Level/O'Level/ITE	Professionals	Married	3501-5500	Yes	Spontaneously	Yes	Yes		0		0		0		0		0		0		0		0		0		0		0		0		0		0		0
901	3. ITE	1. Employed	1. Married	1976-05-05	Others	2014-04-12	HDB Flat	N'Level/O'Level/ITE	Associate Professionals/Technician	N'Level/O'Level/ITE	Associate Professionals/Technician	Married	1301-3500	No	Spontaneously	No	No	None	1998	NVD	39	Male	3800		2000	NVD	38	Female	3800		2009	NVD	37	Male	3000		2013	Miscarriage	7		0		2000	Miscarriage	4		0
902	5. University	1. Employed	1. Married	1978-01-11	Chinese	2014-04-13	HDB Flat	Degree	Legislator/Senior Officials/Managers	N'Level/O'Level/ITE	Associate Professionals/Technician	Married	5500-8500	Yes	Assisted Reproductive Techniques	Yes	No	None	2009	Ectopic Pregnancy	7		0		2012	Ectopic Pregnancy	7		0		0		0		0		0		0		0		0		0		0
903	2. Secondary	1. Employed	1. Married	1977-07-01	Malay	2013-11-24	HDB Flat	N'Level/O'Level/ITE	Clerical Workers	N'Level/O'Level/ITE	Associate Professionals/Technician	Married	3501-5500	No	Spontaneously	No	No	None	2009	NVD	40	Female	3019		0		0		0		0		0		0		0		0		0		0		0		0
904	3. ITE	1. Employed	1. Married	1987-07-22	Malay	2013-09-23	HDB Flat	N'Level/O'Level/ITE	Associate Professionals/Technician	N'Level/O'Level/ITE	Clerical Workers	Married	1301-3500	No	Spontaneously	Yes	Yes		0		0		0		0		0		0		0		0		0		0		0		0		0		0		0
905	3. ITE	1. Employed	1. Married	1985-07-24	Malay	2014-01-13	HDB Flat	N'Level/O'Level/ITE	Associate Professionals/Technician	N'Level/O'Level/ITE	Associate Professionals/Technician	Married	1301-3500	No	Spontaneously	No	Yes		0		0		0		0		0		0		0		0		0		0		0		0		0		0		0
906	3. ITE	2. Housewife	1. Married	1978-11-23	Malay	2014-01-25	HDB Flat	N'Level/O'Level/ITE	Housewife	Degree	Professionals	Married	5500-8500	No	Spontaneously	No	No	None	2011	LSCS	38	Male	3000		0		0		0		0		0		0		0		0		0		0		0		0
907	5. University	2. Housewife	1. Married	1981-05-30	Others	2014-02-07	HDB Flat	Degree	Housewife	Degree	Professionals	Married	3501-5500	No	Spontaneously	Yes	Yes		0		0		0		0		0		0		0		0		0		0		0		0		0		0		0
908	5. University	1. Employed	1. Married	1987-09-07	Indian	2013-08-30	HDB Flat	Degree	Professionals	A'Level/Diploma	Professionals	Married	3501-5500	Yes	Spontaneously	Yes	Yes		0		0		0		0		0		0		0		0		0		0		0		0		0		0		0
909	5. University	1. Employed	1. Married	1977-08-01	Chinese	2014-02-03	Landed Property	Degree	Housewife	Degree	Professionals	Married	>8501	Yes	Spontaneously	No	No	None	2009	NVD	40	Male	3450		0		0		0		0		0		0		0		0		0		0		0		0
910	4. JC/Poly	1. Employed	1. Married	1982-03-02	Malay	2014-01-17	HDB Flat	A'Level/Diploma	Clerical Workers	N'Level/O'Level/ITE	Professionals	Married	5500-8500	Yes	Spontaneously	No	No	None	2010	NVD	38	Male	2900		0		0		0		0		0		0		0		0		0		0		0		0
911	5. University	1. Employed	1. Married	1978-03-16	Indian	2013-08-07	HUDC/Executive Condo	Postgrad Degree	Self Employed	Postgrad Degree	Professionals	Married	>8501	Yes	Spontaneously	No	No	None	2010	NVD	37	Male	2.99		0		0		0		0		0		0		0		0		0		0		0		0
912	3. ITE	1. Employed	1. Married	1974-05-20	Malay	2014-01-12	HDB Flat	N'Level/O'Level/ITE	Clerical Workers	N'Level/O'Level/ITE	Associate Professionals/Technician	Married	3501-5500	No	Spontaneously	No	No	None	2000	NVD	40	Female	3300		0		0		0		0		0		0		0		0		0		0		0		0
913	4. JC/Poly	1. Employed	1. Married	1986-09-24	Chinese	2013-08-22	HDB Flat	A'Level/Diploma	Professionals	Postgrad Degree	Not Employed	Married	1301-3500	Yes	Spontaneously	Yes	Yes		0		0		0		0		0		0		0		0		0		0		0		0		0		0		0
914	5. University	1. Employed	1. Married	1984-12-14	Others	2013-08-12	HDB Flat	Degree	Professionals	Degree	Professionals	Married	1301-3500	Yes	Spontaneously	No	No	None	2008	LSCS	37	Male	3300		0		0		0		0		0		0		0		0		0		0		0		0
915	4. JC/Poly	1. Employed	1. Married	1981-10-17	Malay	2014-01-19	HDB Flat	A'Level/Diploma	Associate Professionals/Technician	N'Level/O'Level/ITE	Cleaners, Labourers and Related Workers	Married	1301-3500	No	Spontaneously	No	No	Preterm delivery (i.e delivered at less than 37 weeks of pregnancy), Delivered newborn with birthweight <2.5Kg	2004	NVD	38	Female	2600		2008	NVD	36	Female	2240		2009	NVD	36	Male	2700		2011	NVD	38	Male	3300		2006		6		0
916	2. Secondary	2. Housewife	1. Married	1985-09-05	Malay	2013-08-11	HDB Flat	N'Level/O'Level/ITE	Housewife	A'Level/Diploma	Plant and Machine Operators and Assemblers	Married	5500-8500	Yes	Spontaneously	No	No	None	2003	Assisted	39	Female	2500		2009	Miscarriage	3		0		2009	TOP	4		0		0		0		0		0		0		0
917	2. Secondary	1. Employed	1. Married	1979-01-06	Chinese	2013-07-17	HDB Flat	N'Level/O'Level/ITE	Service Worker/Shop and Market Sales Worker	Completed PSLE	Cleaners, Labourers and Related Workers	Married	1301-3500	Yes	Spontaneously	Yes	Yes		0		0		0		0		0		0		0		0		0		0		0		0		0		0		0
918	2. Secondary	1. Employed	1. Married	1976-02-22	Malay	2014-03-25	HDB Flat	N'Level/O'Level/ITE	Clerical Workers	N'Level/O'Level/ITE	Associate Professionals/Technician	Married	3501-5500	No	Spontaneously	No	No	None	2010	NVD	36	Female	2765		2012	NVD	38	Male	2700		0	Miscarriage	10		0		0		0		0		0		0		0
919	3. ITE	1. Employed	1. Married	1991-06-15	Malay	2013-07-26	HDB Flat	N'Level/O'Level/ITE	Service Worker/Shop and Market Sales Worker	Completed PSLE	Plant and Machine Operators and Assemblers	Married	3501-5500	No	Spontaneously	Yes	No	None	2010	NVD	39	Female	3080		0		0		0		0		0		0		0		0		0		0		0		0
920	5. University	1. Employed	1. Married	1977-05-10	Chinese	2013-08-10	Landed Property	Degree	Legislator/Senior Officials/Managers	Degree	Professionals	Married	>8501	Yes	Spontaneously	No	No	None	2009	NVD	40	Female	3800		0		0		0		0		0		0		0		0		0		0		0		0
921	2. Secondary	2. Housewife	1. Married	1985-01-14	Malay	2013-08-02	HDB Flat	N'Level/O'Level/ITE	Housewife	N'Level/O'Level/ITE	Associate Professionals/Technician	Married	1301-3500	No	Spontaneously	No	No	None	2011	NVD	40	Female	3300		2012	TOP	7		0		0		0		0		0		0		0		0		0		0
922	2. Secondary	1. Employed	1. Married	1986-09-25	Malay	2014-02-18	HDB Flat	N'Level/O'Level/ITE	Professionals	N'Level/O'Level/ITE	Professionals	Married	1301-3500	No	Spontaneously	Yes	Yes		0		0		0		0		0		0		0		0		0		0		0		0		0		0		0
923	4. JC/Poly	1. Employed	1. Married	1983-08-14	Malay	2014-01-13	HDB Flat	N'Level/O'Level/ITE	Professionals	A'Level/Diploma	Associate Professionals/Technician	Married	3501-5500	No	Spontaneously	No	No	None	2010	LSCS	38	Female	2740		0		0		0		0		0		0		0		0		0		0		0		0
924	3. ITE	3. Student	2. Single	1994-08-25	Chinese	2013-08-15	HDB Flat	N'Level/O'Level/ITE	Student	A'Level/Diploma	Not Employed	Single	<1300	No	Spontaneously	Yes	Yes		0		0		0		0		0		0		0		0		0		0		0		0		0		0		0
925	5. University	1. Employed	1. Married	1982-05-18	Chinese	2014-03-30	HDB Flat	Degree	Professionals	A'Level/Diploma	Self Employed	Married	5500-8500	Yes	Spontaneously	No	No	None	2012	NVD	39	Male	3020		2011	Miscarriage	5		0		2006	TOP	10		0		0		0		0		0		0		0
926	5. University	2. Housewife	1. Married	1977-06-20	Chinese	2014-03-26	Apartment/Condominium	Postgrad Degree	Housewife	Degree	Professionals	Married	>8501	No	Spontaneously	No	No	None	2006	LSCS	38	Male	4200		2008	NVD	39	Female	3800		2011	NVD	39	Female	4100		0		0		0		0		0		0
927	4. JC/Poly	1. Employed	1. Married	1971-08-03	Chinese	2013-07-15	HDB Flat	A'Level/Diploma	Professionals	A'Level/Diploma	Professionals	Married	5500-8500	Yes	Spontaneously	No	No	None	2011	LSCS	40	Female	3030		0		0		0		0		0		0		0		0		0		0		0		0
928	4. JC/Poly	1. Employed	1. Married	1983-05-23	Malay	2014-06-16	HDB Flat	A'Level/Diploma	Professionals	N'Level/O'Level/ITE	Professionals	Married	3501-5500	No	Spontaneously	Yes	Yes		0		0		0		0		0		0		0		0		0		0		0		0		0		0		0
929	5. University	1. Employed	1. Married	1985-03-01	Malay	2014-06-13	HDB Flat	Degree	Professionals	N'Level/O'Level/ITE	Associate Professionals/Technician	Married	5500-8500	Yes	Spontaneously	Yes	Yes		0		0		0		0		0		0		0		0		0		0		0		0		0		0		0
930	5. University	1. Employed	1. Married	1977-08-28	Chinese	2013-08-28	HDB Flat	Degree	Professionals	A'Level/Diploma	Associate Professionals/Technician	Married	5500-8500	Yes	Spontaneously	No	No	None	2008	LSCS	40	Female	2800		2009	LSCS	38	Male	3400		0		0		0		0		0		0		0		0		0
931	4. JC/Poly	1. Employed	1. Married	1984-11-20	Malay	2013-08-04	Apartment/Condominium	A'Level/Diploma	Professionals	Degree	Professionals	Married	>8501	Yes	Spontaneously	Yes	No	None	2000	TOP	0		0		2005	TOP	0		0		0		0		0		0		0		0		0		0		0
932	4. JC/Poly	1. Employed	1. Married	1988-12-03	Chinese	2013-08-24	HDB Flat	A'Level/Diploma	Housewife	Degree	Legislator/Senior Officials/Managers	Married	>8501	No	Spontaneously	Yes	Yes		0		0		0		0		0		0		0		0		0		0		0		0		0		0		0
933	4. JC/Poly	1. Employed	1. Married	1978-05-01	Chinese	2013-08-26	HDB Flat	A'Level/Diploma	Professionals	Some Primary	Service Worker/Shop and Market Sales Worker	Married	3501-5500	No	Spontaneously	Yes	Yes		0		0		0		0		0		0		0		0		0		0		0		0		0		0		0
934	2. Secondary	2. Housewife	1. Married	1977-05-05	Chinese	2013-09-03	Apartment/Condominium	N'Level/O'Level/ITE	Housewife	Postgrad Degree	Self Employed	Married	3501-5500	Yes	Spontaneously	No	Yes		0		0		0		0		0		0		0		0		0		0		0		0		0		0		0
[truncated: 56 more columns]
